# Supplementary material for: Estrogen Mediated-Activation of miR-191/425 Cluster Modulates Tumorigenicity of Breast Cancer Cells Depending on Estrogen Receptor Status
Source: PLoS Genet. 2013 Mar 7;9(3):e1003311. doi: 10.1371/journal.pgen.1003311 (PMC3591271; doi:10.1371/journal.pgen.1003311)
Supplement: Table S1 — microRNA differentially expressed after hormone starvation and estradiol stimulation. Taqman multiplex miRNA cards results of hormone starvation and E2 stimulation of MCF7 cells. All microRNAs represented have a p-value<0.05 and a fold change >1.2. (XLS) [file pgen.1003311.s015.xls]

## Sheet: miRs modulated after hormone st
In green downregulated microRNA in red upregulated microRNA.
miRNA differentially expressed in MCF7 2dd vs control. (p-value < 0.05; fold change > 1.2)		miRNA differentially expressed in MCF7 4dd vs control. (p-value < 0.05; fold change > 1.2)		miRNA differentially expressed in MCF7 6dd vs control. (p-value < 0.05; fold change > 1.2)
Detector	FOLD CHANGE	Detector	FOLD CHANGE	Detector	FOLD CHANGE
hsa-miR-25*-4395553	0.0100598	hsa-miR-19b-1*-4395536	0.0125929	hsa-let-7f-4373164	0.00163534
hsa-miR-133a-4395357	0.0208003	hsa-miR-25*-4395553	0.0130083	hsa-miR-18a-4395533	0.00491587
hsa-miR-378*-4373024	0.0406756	hsa-miR-629-4395547	0.020161	hsa-miR-25*-4395553	0.00943308
hsa-miR-92a-1*-4395248	0.0559667	hsa-miR-450a-4395414	0.0271274	hsa-miR-335*-4395296	0.0156807
hsa-miR-622-4380961	0.0701303	hsa-miR-424-4373201	0.0299934	hsa-miR-503-4373228	0.0168669
hsa-miR-410-4378093	0.0722467	hsa-miR-19a*-4395535	0.0309221	hsa-miR-424-4373201	0.01851
hsa-miR-363-4378090	0.112923	hsa-miR-503-4373228	0.0368089	hsa-miR-653-4395403	0.0207145
hsa-miR-548d-5p-4395348	0.136608	hsa-miR-133a-4395357	0.0404269	hsa-miR-19b-1*-4395536	0.0247064
hsa-miR-565-4380942	0.202745	hsa-miR-18a*-4395534	0.0418487	hsa-miR-361-5p-4373035	0.027868
hsa-miR-21*-4395549	0.227308	hsa-miR-450b-5p-4395318	0.0432134	hsa-miR-335-4373045	0.0283986
hsa-miR-550-4395521	0.262127	hsa-miR-33a*-4395247	0.0450717	hsa-miR-628-5p-4395544	0.0297348
hsa-miR-494-4395476	0.280738	hsa-miR-622-4380961	0.0563183	hsa-miR-133a-4395357	0.0322657
hsa-miR-652-4395463	0.327408	hsa-miR-296-3p-4395212	0.0596124	hsa-miR-32-4395220	0.0352989
hsa-miR-18a-4395533	0.341141	hsa-miR-410-4378093	0.0649348	hsa-miR-19a*-4395535	0.0364973
hsa-miR-135a*-4395343	0.401794	hsa-miR-378*-4373024	0.0659878	hsa-miR-545-4395378	0.0367445
hsa-miR-20b-4373263	0.415244	hsa-miR-92a-1*-4395248	0.0695258	hsa-miR-18b-4395328	0.039124
hsa-miR-500-4395539	0.428197	hsa-miR-32-4395220	0.0755805	hsa-miR-101-4395364	0.0449733
hsa-miR-128-4395327	0.439187	hsa-miR-148a-4373130	0.0847863	hsa-miR-650-4381006	0.0453274
hsa-miR-19b-4373098	0.450661	hsa-miR-7-4378130	0.0902733	hsa-miR-652-4395463	0.0454693
hsa-miR-362-5p-4378092	0.46098	hsa-miR-363-4378090	0.101494	hsa-miR-565-4380942	0.0472988
hsa-miR-454*-4395185	0.471423	hsa-miR-653-4395403	0.113837	hsa-miR-20a*-4395548	0.0518299
hsa-miR-17-4395419	0.476861	hsa-miR-548d-5p-4395348	0.122782	hsa-miR-340*-4395370	0.0522673
hsa-miR-106a-4395280	0.505885	hsa-miR-565-4380942	0.169646	hsa-miR-135a-4373140	0.0531887
hsa-miR-7-1*-4381118	0.50755	hsa-miR-335*-4395296	0.17052	hsa-miR-148a-4373130	0.0544011
hsa-miR-93-4373302	0.517033	hsa-miR-206-4373092	0.172295	hsa-miR-185-4395382	0.0544274
hsa-miR-19a-4373099	0.52064	hsa-miR-19a-4373099	0.175344	hsa-miR-190-4373110	0.0585745
hsa-miR-20a-4373286	0.521214	hsa-miR-135a-4373140	0.184233	hsa-let-7a-4373169	0.0635206
hsa-miR-501-5p-4373226	0.52503	hsa-miR-18a-4395533	0.189186	hsa-miR-589*-4380953	0.0647776
hsa-miR-200b*-4395385	0.525731	hsa-miR-19b-4373098	0.189858	hsa-miR-542-3p-4378101	0.0652531
hsa-miR-760-4395439	0.528595	hsa-miR-135b-4395372	0.199298	hsa-miR-30e*-4373057	0.0669594
hsa-miR-15b-4373122	0.529691	hsa-miR-212-4373087	0.2077	hsa-miR-942-4395298	0.068138
hsa-miR-629*-4380969	0.536492	hsa-miR-20b-4373263	0.210771	hsa-miR-500-4395539	0.070231
hsa-miR-135b-4395372	0.536732	hsa-miR-532-5p-4380928	0.218714	hsa-miR-450b-5p-4395318	0.0745813
hsa-let-7a-4373169	0.540079	hsa-miR-652-4395463	0.225384	hsa-miR-629-4395547	0.0752076
hsa-miR-135a-4373140	0.545714	hsa-miR-7-1*-4381118	0.26456	hsa-miR-454*-4395185	0.0790485
hsa-miR-532-5p-4380928	0.549335	hsa-miR-20a-4373286	0.26545	hsa-miR-19a-4373099	0.0811469
hsa-miR-27a*-4395556	0.557938	hsa-miR-17-4395419	0.281128	hsa-miR-19b-4373098	0.0814342
hsa-miR-422a-4395408	0.562348	hsa-miR-106a-4395280	0.284796	hsa-miR-18a*-4395534	0.0821042
hsa-miR-335*-4395296	0.566689	hsa-miR-494-4395476	0.296846	hsa-miR-576-3p-4395462	0.0870256
hsa-miR-106b-4373155	0.567085	hsa-miR-301a-4373064	0.297665	hsa-miR-223-4395406	0.0951015
hsa-miR-130b-4373144	0.569002	hsa-miR-628-5p-4395544	0.298008	hsa-miR-378*-4373024	0.0991364
hsa-miR-324-5p-4373052	0.575329	hsa-miR-130b-4373144	0.299683	hsa-miR-29b-4373288	0.100384
hsa-miR-532-3p-4395466	0.578084	hsa-miR-98-4373009	0.309551	hsa-miR-20b-4373263	0.102144
hsa-miR-744-4395435	0.592782	hsa-miR-15b-4373122	0.311045	hsa-miR-296-3p-4395212	0.102884
hsa-miR-923-4395264	0.605758	hsa-miR-106b-4373155	0.316183	hsa-miR-135b-4395372	0.105043
hsa-miR-25-4373071	0.618672	hsa-miR-671-3p-4395433	0.318789	hsa-miR-550*-4380954	0.109537
hsa-miR-301b-4395503	0.62015	hsa-let-7f-4373164	0.324993	hsa-miR-410-4378093	0.11207
hsa-miR-660-4380925	0.620167	hsa-miR-744-4395435	0.325287	hsa-miR-502-5p-4373227	0.129634
hsa-miR-877-4395402	0.624391	hsa-miR-25-4373071	0.342595	hsa-miR-589-4395520	0.132655
hsa-let-7f-4373164	0.625106	hsa-miR-21*-4395549	0.349046	hsa-miR-532-5p-4380928	0.14334
hsa-miR-148a-4373130	0.634222	hsa-miR-422a-4395408	0.357572	hsa-miR-20a-4373286	0.148228
hsa-miR-942-4395298	0.637021	hsa-miR-301b-4395503	0.366011	hsa-miR-98-4373009	0.151132
hsa-miR-378-4395354	0.657253	hsa-miR-923-4395264	0.372218	hsa-miR-7-4378130	0.156098
hsa-let-7g-4395393	0.696708	hsa-miR-93-4373302	0.376425	hsa-miR-106a-4395280	0.160371
hsa-miR-140-5p-4373374	0.701386	hsa-miR-500-4395539	0.394026	hsa-miR-7-1*-4381118	0.171901
hsa-miR-93*-4395250	0.705905	hsa-miR-590-5p-4395176	0.400048	hsa-miR-15b-4373122	0.178174
hsa-miR-339-5p-4395368	0.710283	hsa-miR-95-4373011	0.406188	hsa-miR-598-4395179	0.179097
hsa-miR-95-4373011	0.710751	hsa-miR-629*-4380969	0.406968	hsa-miR-17-4395419	0.187484
hsa-miR-590-5p-4395176	0.714714	hsa-miR-135a*-4395343	0.422758	hsa-miR-494-4395476	0.191012
hsa-miR-301a-4373064	0.725462	hsa-miR-335-4373045	0.429297	hsa-miR-374a-4373028	0.199454
hsa-let-7e-4395517	0.744186	hsa-miR-660-4380925	0.434208	hsa-miR-362-5p-4378092	0.201059
hsa-miR-296-5p-4373066	0.747229	hsa-miR-454*-4395185	0.434286	hsa-miR-93-4373302	0.201892
hsa-miR-489-4395469	0.748764	hsa-miR-378-4395354	0.437194	hsa-miR-200b*-4395385	0.205332
hsa-miR-429-4373203	0.761938	hsa-miR-185-4395382	0.443564	hsa-let-7g-4395393	0.207138
hsa-let-7d-4395394	0.76999	hsa-miR-362-5p-4378092	0.454874	hsa-miR-340-4395369	0.217806
hsa-miR-203-4373095	0.791909	hsa-miR-429-4373203	0.454902	hsa-miR-301a-4373064	0.218893
hsa-miR-26b-4395167	0.800686	hsa-miR-21-4373090	0.465506	hsa-let-7e-4395517	0.219678
hsa-miR-425-4380926	0.807955	hsa-miR-29c-4395171	0.472844	hsa-miR-454-4395434	0.225348
hsa-miR-375-4373027	0.814582	hsa-miR-203-4373095	0.478463	hsa-miR-301b-4395503	0.228066
hsa-miR-103-4373158	0.817247	hsa-miR-374a-4373028	0.485744	hsa-miR-195-4373105	0.234813
hsa-miR-191-4395410	0.844878	hsa-let-7d-4395394	0.489617	hsa-miR-26b-4395167	0.235167
hsa-miR-27a-4373287	1.26358	hsa-miR-501-5p-4373226	0.493285	hsa-miR-744-4395435	0.235264
hsa-miR-149-4395366	1.28848	hsa-miR-324-5p-4373052	0.509664	hsa-miR-106b-4373155	0.236898
hsa-miR-125a-5p-4395309	1.33775	hsa-miR-148b-4373129	0.509822	hsa-miR-489-4395469	0.237564
hsa-miR-484-4381032	1.369	hsa-miR-489-4395469	0.51266	hsa-miR-21-4373090	0.238608
hsa-miR-30d-4373059	1.36947	hsa-miR-532-3p-4395466	0.513541	hsa-let-7d-4395394	0.2427
hsa-miR-218-4373081	1.3833	hsa-miR-340-4395369	0.518651	hsa-miR-130b-4373144	0.24675
hsa-miR-181c-4373115	2.02769	hsa-miR-760-4395439	0.522616	hsa-miR-148b-4373129	0.248498
hsa-miR-181a-4373117	2.18508	hsa-miR-375-4373027	0.527291	hsa-miR-429-4373203	0.255027
hsa-miR-328-4373049	2.73208	hsa-miR-454-4395434	0.527887	hsa-miR-95-4373011	0.258597
hsa-miR-519a-4395526	13.4526	hsa-miR-550*-4380954	0.532134	hsa-miR-21*-4395549	0.269392
hsa-miR-518f-4395499	13.4693	hsa-miR-195-4373105	0.535032	hsa-miR-422a-4395408	0.273111
		hsa-miR-140-5p-4373374	0.545587	hsa-miR-660-4380925	0.27422
		hsa-miR-9-4373285	0.546932	hsa-miR-636-4395199	0.279477
		hsa-miR-26b-4395167	0.547088	hsa-miR-374b-4381045	0.2809
		hsa-miR-103-4373158	0.548196	hsa-miR-200a*-4373273	0.289005
		hsa-let-7g-4395393	0.550712	hsa-miR-28-5p-4373067	0.292279
		hsa-miR-210-4373089	0.57544	hsa-miR-203-4373095	0.292993
		hsa-miR-93*-4395250	0.57881	hsa-miR-378-4395354	0.310061
		hsa-let-7a-4373169	0.580646	hsa-miR-196b-4395326	0.31227
		hsa-miR-296-5p-4373066	0.581186	hsa-miR-16-4373121	0.315236
		hsa-miR-16-4373121	0.583118	hsa-miR-877-4395402	0.320865
		hsa-miR-598-4395179	0.585221	hsa-miR-671-3p-4395433	0.322427
		hsa-miR-625-4395542	0.587866	hsa-miR-501-5p-4373226	0.327061
		hsa-miR-92a-4395169	0.615739	hsa-miR-200b-4395362	0.333407
		hsa-miR-339-5p-4395368	0.621097	hsa-miR-590-5p-4395176	0.333759
		hsa-miR-191-4395410	0.631097	hsa-miR-25-4373071	0.339981
		hsa-let-7e-4395517	0.635011	hsa-miR-92a-4395169	0.343075
		hsa-miR-200b*-4395385	0.636035	hsa-miR-27b-4373068	0.345083
		hsa-miR-200a-4378069	0.638937	hsa-miR-923-4395264	0.346153
		hsa-miR-152-4395170	0.641459	hsa-miR-425-4380926	0.350959
		hsa-miR-877-4395402	0.650559	hsa-miR-210-4373089	0.353727
		hsa-miR-30b-4373290	0.696027	hsa-miR-200c-4395411	0.365882
		hsa-miR-182-4395445	0.718339	hsa-miR-550-4395521	0.375504
		hsa-miR-126-4395339	0.743393	hsa-miR-140-5p-4373374	0.379659
		hsa-miR-193a-5p-4395392	0.758278	hsa-miR-152-4395170	0.387658
		hsa-miR-374b-4381045	0.762446	hsa-miR-425*-4395413	0.388088
		hsa-miR-574-3p-4395460	0.766685	hsa-miR-103-4373158	0.392069
		hsa-miR-186-4395396	0.767955	hsa-miR-193b*-4395477	0.395726
		hsa-miR-425-4380926	0.788688	hsa-miR-629*-4380969	0.402641
		hsa-miR-345-4395297	0.795638	hsa-miR-532-3p-4395466	0.410759
		hsa-miR-331-3p-4373046	0.806686	hsa-miR-93*-4395250	0.415229
		hsa-miR-342-3p-4395371	0.844029	hsa-miR-375-4373027	0.415717
		hsa-miR-484-4381032	1.2213	hsa-miR-625-4395542	0.422383
		hsa-miR-125a-5p-4395309	1.33157	hsa-miR-296-5p-4373066	0.43286
		hsa-miR-149-4395366	1.35644	hsa-miR-339-5p-4395368	0.445927
		hsa-miR-194-4373106	1.36321	hsa-miR-191-4395410	0.452937
		hsa-miR-30a-4373061	1.37281	hsa-miR-34a-4395168	0.464142
		hsa-miR-30e-4395334	1.47663	hsa-miR-324-5p-4373052	0.469308
		hsa-miR-302d*-4395231	1.55124	hsa-miR-193a-5p-4395392	0.472428
		hsa-miR-30d-4373059	1.59169	hsa-miR-365-4373194	0.482916
		hsa-miR-190-4373110	1.59633	hsa-let-7b-4395446	0.483892
		hsa-miR-222-4395387	1.63704	hsa-miR-183-4395380	0.49664
		hsa-miR-768-3p-4395188	1.77721	hsa-miR-9-4373285	0.498429
		hsa-miR-181c-4373115	1.82566	hsa-miR-330-3p-4373047	0.499691
		hsa-miR-99b*-4395307	1.84692	hsa-miR-140-3p-4395345	0.500416
		hsa-miR-184-4373113	2.48497	hsa-miR-126-4395339	0.509781
		hsa-miR-30a*-4373062	2.50492	hsa-let-7c-4373167	0.539908
		hsa-miR-328-4373049	2.65718	hsa-miR-135a*-4395343	0.555494
		hsa-miR-181a-4373117	2.73254	hsa-miR-30b-4373290	0.598592
		hsa-miR-518d-3p-4373248	4.51873	hsa-miR-141-4373137	0.5986
		hsa-miR-138-1*-4395273	4.7037	hsa-miR-24-4373072	0.609026
		hsa-miR-22*-4395412	12.3285	hsa-miR-574-3p-4395460	0.629351
		hsa-miR-518f-4395499	16.9996	hsa-miR-197-4373102	0.635543
		hsa-miR-519a-4395526	22.9883	hsa-miR-342-3p-4395371	0.638348
				hsa-miR-625*-4395543	0.6437
				hsa-miR-182-4395445	0.669604
				hsa-miR-99b-4373007	0.690733
				hsa-miR-151-3p-4395365	0.696236
				hsa-miR-200a-4378069	0.702565
				hsa-miR-186-4395396	0.708656
				hsa-miR-345-4395297	0.716856
				hsa-miR-26a-4395166	0.731103
				hsa-miR-125a-5p-4395309	0.736815
				hsa-miR-331-3p-4373046	0.749811
				hsa-miR-320-4395388	0.793342
				hsa-miR-30c-4373060	0.833966
				hsa-miR-193b-4395478	1.25804
				hsa-miR-208-4373091	1.4448
				hsa-miR-1-4395333	1.58194
				hsa-miR-221-4373077	1.59708
				hsa-miR-519c-3p-4373251	1.59757
				hsa-miR-188-5p-4395431	1.65312
				hsa-miR-222-4395387	1.69134
				hsa-miR-582-5p-4395175	1.70777
				hsa-miR-604-4380973	1.71522
				hsa-miR-520a-3p-4373268	1.74228
				hsa-miR-526b*-4395494	1.93722
				hsa-miR-31-4395390	2.07388
				hsa-miR-564-4380941	2.30448
				hsa-miR-181c-4373115	2.42137
				hsa-miR-328-4373049	2.46749
				hsa-miR-630-4380970	2.49635
				hsa-miR-184-4373113	2.65364
				hsa-miR-181a-4373117	2.72612
				hsa-miR-614-4380990	2.73341
				hsa-miR-521-4373259	2.86242
				hsa-miR-520c-3p-4395511	3.3132
				hsa-miR-17*-4395532	3.60536
				hsa-miR-145-4395389	6.25323
				hsa-miR-181a*-4373086	20.9259
				hsa-miR-518d-3p-4373248	26.0057

## Sheet: miRs modulated by estradion aft
In green downregulated microRNA in red upregulated microRNA.
miRNA differentially expressed in MCF7 6h after stimulation with E2 10nM vs control. (p-value < 0.05; fold change > 1.2)
Detector	FOLD CHANGE
hsa-miR-145-4395389	-2.06
hsa-miR-614-001587	-1.74
hsa-miR-197-4373102	-1.46666
hsa-miR-31-4395390	-1.44
hsa-miR-630-001563	-1.44
hsa-miR-221-4373077	-1.33
hsa-miR-181a-4373117	-1.25
hsa-miR-623-001555	-1.20656
hsa-miR-378-002243	1.22
hsa-miR-148b-4373129	1.33
hsa-miR-141-4373137	1.33832
hsa-miR-140-5p-4373374	1.33899
hsa-miR-191-4395410	1.357
hsa-miR-152-4395170	1.42
hsa-miR-98-4373009	1.42
hsa-miR-106b-4373155	1.43328
hsa-miR-720-002895	1.45774
hsa-miR-99b-4373007	1.46789
hsa-miR-149-4395366	1.47183
hsa-miR-29c-4395171	1.47553
hsa-miR-27a-4373287	1.50847
hsa-miR-186-4395396	1.51751
hsa-miR-93#-002139	1.52191
hsa-miR-125a-5p-4395309	1.52846
hsa-miR-103-4373158	1.542
hsa-miR-24-4373072	1.56268
hsa-miR-590-5p-4395176	1.56312
hsa-miR-183-4395380	1.56354
hsa-miR-148a-4373130	1.56
hsa-miR-365-4373194	1.5857
hsa-miR-192-4373108	1.60831
hsa-miR-200a#-001011	1.62154
hsa-miR-125b-4373148	1.64317
rno-miR-7#-001338	1.65813
hsa-miR-16-4373121	1.66075
hsa-miR-126-4395339	1.6735
hsa-miR-203-4373095	1.6766
hsa-miR-200b-4395362	1.75245
hsa-miR-185-4395382	1.76
hsa-miR-21-4373090	1.7782
hsa-miR-532-3p-4395466	1.80357
hsa-miR-30a-3p-000416	1.8237
hsa-miR-151-5P-002642	1.82655
hsa-miR-335-4373045	1.83034
hsa-let-7c-4373167	1.85461
hsa-miR-101-4395364	1.87
hsa-miR-195-4373105	1.87004
hsa-miR-200c-4395411	1.94116
hsa-miR-9-4373285	2.1185
hsa-miR-429-4373203	2.17012
hsa-miR-93-4373302	2.21203
hsa-miR-454-4395434	2.21761
hsa-miR-27b-4373068	2.23006
hsa-let-7e-4395517	2.29953
hsa-miR-340-4395369	2.31963
hsa-miR-19a-4373099	2.33023
hsa-miR-130b#-002114	2.34968
hsa-miR-106a-4395280	2.3616
hsa-miR-19b-4373098	2.39346
hsa-let-7f-4373164	2.45501
hsa-miR-15b-4373122	2.492
hsa-miR-17-4395419	2.52216
hsa-miR-28-5p-4373067	2.55707
hsa-miR-375-4373027	2.56731
hsa-miR-26b-4395167	2.65383
hsa-miR-301b-4395503	2.70606
hsa-miR-223-4395406	2.73
hsa-let-7a-4373169	2.73604
hsa-let-7d-4395394	2.77112
hsa-miR-130b-4373144	2.80591
hsa-miR-1290-002863	3.15778
hsa-miR-652-4395463	3.37632
hsa-let-7g-4395393	3.45023
hsa-miR-92a-4395169	3.45716
hsa-miR-20a-4373286	3.4623
hsa-miR-135a-4373140	3.65
hsa-miR-744#-002325	5.06096
hsa-miR-361-5p-4373035	5.93837
hsa-miR-196b-4395326	6.98373
hsa-miR-190-4373110	7.34068
hsa-miR-190b-002263	8.59507
hsa-miR-30d#-002305	8.83422
hsa-miR-135b-4395372	12.6443
hsa-miR-708-4395452	16.7914
hsa-miR-1274B-002884	24.7665
hsa-miR-107-4373154	47.151
