# Supplementary material for: Estrogen Mediated-Activation of miR-191/425 Cluster Modulates Tumorigenicity of Breast Cancer Cells Depending on Estrogen Receptor Status
Source: PLoS Genet. 2013 Mar 7;9(3):e1003311. doi: 10.1371/journal.pgen.1003311 (PMC3591271; doi:10.1371/journal.pgen.1003311)
Supplement: Table S2 — Gene expression signature of miR-191 and miR-425 in MDA-MB-231 cells. All modulates genes with a fold change and p-value higher of 1.5 and 0.05 were reported. Modulated targets were obtained by comparison between miR-down-modulated gene list and Tagetscan predicted targets. (XLS) [file pgen.1003311.s016.xls]

## Sheet: miR191_425 vs oligonucleotide c
gene modulated (p-value < .001 and Fold change > 1.5) by the overexpression of miR-191/425 in MDA-MB-231 72hrs after transfection
GENE NAME	p-value	fold change	gene description
SGPP2	1e-06	14.5438	sphingosine-1-phosphate phosphotase 2
HINT3	3.02e-05	13.2992	histidine triad nucleotide binding protein 3
NA	1.17e-05	10.2377	NA
IFI44L	3.5e-06	9.65429	interferon-induced protein 44-like
IFI44	1.2e-06	9.10465	interferon-induced protein 44
IFIT3	< 1e-07	7.67632	interferon-induced protein with tetratricopeptide repeats 3
TRIM22	1e-07	6.56231	tripartite motif-containing 22
HINT3	2.63e-05	5.73588	histidine triad nucleotide binding protein 3
C19orf42	1.53e-05	5.55236	chromosome 19 open reading frame 42
INPP5D	6e-07	5.30042	inositol polyphosphate-5-phosphatase, 145kDa
IFI35	0.0001695	5.14127	interferon-induced protein 35
EPSTI1	1e-07	5.11904	epithelial stromal interaction 1 (breast)
IFIT3	0.000374	4.76198	interferon-induced protein with tetratricopeptide repeats 3
PFDN6	3.74e-05	4.6007	prefoldin subunit 6
METT10D	7.78e-05	4.30751	methyltransferase 10 domain containing
ISG15	1e-07	4.29389	ISG15 ubiquitin-like modifier
IRF9	1.3e-05	4.27563	interferon regulatory factor 9
PKIA	1e-07	4.24004	protein kinase (cAMP-dependent, catalytic) inhibitor alpha
NA	2.18e-05	4.14083	NA
DDX58	8.9e-06	3.97586	DEAD (Asp-Glu-Ala-Asp) box polypeptide 58
IFI6	5e-07	3.78572	interferon, alpha-inducible protein 6
NA	1.4e-06	3.75674	NA
CXorf56	7.79e-05	3.70248	chromosome X open reading frame 56
IRF7	8e-07	3.5945	interferon regulatory factor 7
NA	0.0009217	3.58125	NA
NA	1.7e-06	3.56139	NA
CNTNAP3	1.17e-05	3.49826	contactin associated protein-like 3
HINT3	5.2e-05	3.43954	histidine triad nucleotide binding protein 3
SEMA6D	1.32e-05	3.39059	sema domain, transmembrane domain (TM), and cytoplasmic domain, (semaphorin) 6D
KIAA0494	6.8e-06	3.38617	KIAA0494
PKIA	2.7e-06	3.20879	protein kinase (cAMP-dependent, catalytic) inhibitor alpha
CTNNB1	4.3e-06	3.18276	catenin (cadherin-associated protein), beta 1, 88kDa
NA	3.34e-05	3.09152	NA
TMEM2	1.9e-06	3.06357	transmembrane protein 2
BST2	1.5e-06	2.97642	bone marrow stromal cell antigen 2
NA	3.3e-06	2.96111	NA
IFIT1	1e-07	2.91727	interferon-induced protein with tetratricopeptide repeats 1
UBE2V1	7e-07	2.8995	ubiquitin-conjugating enzyme E2 variant 1
GLB1L	0.0001832	2.81899	galactosidase, beta 1-like
ABHD2	2.66e-05	2.81426	abhydrolase domain containing 2
EIF5A2	0.0001448	2.7991	eukaryotic translation initiation factor 5A2
NA	0.0004678	2.78882	NA
PARP9	2.33e-05	2.74849	poly (ADP-ribose) polymerase family, member 9
EMP3	6.19e-05	2.74524	epithelial membrane protein 3
AK2	6.89e-05	2.7025	adenylate kinase 2
STAT1	4e-07	2.69204	signal transducer and activator of transcription 1, 91kDa
NA	< 1e-07	2.68578	NA
PCDH7	6.2e-06	2.66535	protocadherin 7
TMEM189-UBE2V1	2e-07	2.66137	TMEM189-UBE2V1
SWAP70	5e-07	2.656	SWAP-70 protein
NA	3.68e-05	2.65579	NA
NA	5.9e-05	2.63466	NA
PCDH7	1e-07	2.6191	protocadherin 7
AMMECR1	0.0003838	2.61631	Alport syndrome, mental retardation, midface hypoplasia and elliptocytosis chromosomal region, gene 1
LOC158402	0.0004025	2.58671	hypothetical protein LOC158402
PARP12	2e-07	2.58455	poly (ADP-ribose) polymerase family, member 12
AGXT2L1	1.24e-05	2.58172	alanine-glyoxylate aminotransferase 2-like 1
SNRP70	1.6e-05	2.57982	small nuclear ribonucleoprotein 70kDa polypeptide (RNP antigen)
A2LD1	4.92e-05	2.56312	AIG2-like domain 1
PMM2	9e-07	2.55498	phosphomannomutase 2
MSRB3	7.9e-05	2.55338	methionine sulfoxide reductase B3
CXADRP1	1.6e-06	2.52301	coxsackie virus and adenovirus receptor pseudogene 1
PRSS23	0.000144	2.49891	protease, serine, 23
CRKL	0.0002191	2.49842	v-crk sarcoma virus CT10 oncogene homolog (avian)-like
NA	0.000797	2.48475	NA
FNIP2	6.23e-05	2.4761	folliculin interacting protein 2
NA	0.000829	2.45954	NA
NUMB	7.19e-05	2.45479	numb homolog (Drosophila)
DDX58	1.2e-06	2.45397	DEAD (Asp-Glu-Ala-Asp) box polypeptide 58
NDUFA6	< 1e-07	2.44229	NADH dehydrogenase (ubiquinone) 1 alpha subcomplex, 6, 14kDa
DTX3L	1e-07	2.44088	deltex 3-like (Drosophila)
SULT2A1	4.06e-05	2.43611	sulfotransferase family, cytosolic, 2A, dehydroepiandrosterone (DHEA)-preferring, member 1
BCAP29	1.17e-05	2.43357	B-cell receptor-associated protein 29
LIN28B	5e-07	2.42781	lin-28 homolog B (C. elegans)
ARRB1	0.0001623	2.42554	arrestin, beta 1
IKIP	3.47e-05	2.42305	IKK interacting protein
ASXL3	1.2e-06	2.40079	additional sex combs like 3 (Drosophila)
NUP35	7e-07	2.39887	nucleoporin 35kDa
KIAA0494	2e-07	2.39766	KIAA0494
SNRPC	1.2e-06	2.37265	small nuclear ribonucleoprotein polypeptide C
NAPG	1.86e-05	2.37226	N-ethylmaleimide-sensitive factor attachment protein, gamma
RAB11FIP1	1.1e-06	2.37179	RAB11 family interacting protein 1 (class I)
NA	5.6e-06	2.36872	NA
LOC727770	2e-07	2.36462	similar to ankyrin repeat domain 20 family, member A1
SGOL1	0.000373	2.364	shugoshin-like 1 (S. pombe)
CAB39L	8.6e-05	2.3587	calcium binding protein 39-like
FNIP2	8.8e-06	2.35797	folliculin interacting protein 2
NA	5.3e-06	2.34409	NA
ASPH	2.72e-05	2.34339	aspartate beta-hydroxylase
KLHL2	1.8e-06	2.33384	kelch-like 2, Mayven (Drosophila)
KISS1R	4.2e-05	2.32442	KISS1 receptor
NA	0.0005399	2.31096	NA
RDX	4e-07	2.29768	radixin
MGAT4A	2.65e-05	2.29148	mannosyl (alpha-1,3-)-glycoprotein beta-1,4-N-acetylglucosaminyltransferase, isozyme A
GNAL	4.9e-05	2.28565	guanine nucleotide binding protein (G protein), alpha activating activity polypeptide, olfactory type
FNIP2	1.3e-06	2.26765	folliculin interacting protein 2
ABHD2	1e-07	2.2632	abhydrolase domain containing 2
CD97	3.4e-06	2.2586	CD97 molecule
HEATR3	0.000562	2.25341	HEAT repeat containing 3
EIF5A2	0.0001591	2.24646	eukaryotic translation initiation factor 5A2
RGS20	0.0009656	2.24292	regulator of G-protein signaling 20
RDX	1.32e-05	2.23718	radixin
HCCS	1e-06	2.22194	holocytochrome c synthase (cytochrome c heme-lyase)
KIAA0494	6e-06	2.21823	KIAA0494
SEMA6D	1.97e-05	2.20768	sema domain, transmembrane domain (TM), and cytoplasmic domain, (semaphorin) 6D
KLHL7	8e-07	2.20658	kelch-like 7 (Drosophila)
BTBD7	6.1e-06	2.19445	BTB (POZ) domain containing 7
RDX	< 1e-07	2.1935	radixin
ACTA2	4.15e-05	2.193	actin, alpha 2, smooth muscle, aorta
PROSC	2e-07	2.18735	proline synthetase co-transcribed homolog (bacterial)
NA	0.0004231	2.18467	NA
RDH11	8.9e-06	2.18158	retinol dehydrogenase 11 (all-trans/9-cis/11-cis)
NDUFA6	1e-07	2.17958	NADH dehydrogenase (ubiquinone) 1 alpha subcomplex, 6, 14kDa
BCAP29	1e-07	2.16321	B-cell receptor-associated protein 29
RDH11	< 1e-07	2.16123	retinol dehydrogenase 11 (all-trans/9-cis/11-cis)
VHL	1.72e-05	2.15938	von Hippel-Lindau tumor suppressor
CIP29	8e-07	2.15748	cytokine induced protein 29 kDa
LMBR1	4.8e-06	2.15652	limb region 1 homolog (mouse)
C7orf42	7e-07	2.15563	chromosome 7 open reading frame 42
LOC100131402	0.000171	2.15254	hypothetical protein LOC100131402
NME6	1.2e-06	2.15209	non-metastatic cells 6, protein expressed in (nucleoside-diphosphate kinase)
GALNT7	2e-07	2.14947	UDP-N-acetyl-alpha-D-galactosamine:polypeptide N-acetylgalactosaminyltransferase 7 (GalNAc-T7)
FAM173B	1.2e-06	2.14325	family with sequence similarity 173, member B
GALNT10	1.38e-05	2.14285	UDP-N-acetyl-alpha-D-galactosamine:polypeptide N-acetylgalactosaminyltransferase 10 (GalNAc-T10)
AGPAT3	1.5e-06	2.13643	1-acylglycerol-3-phosphate O-acyltransferase 3
FAM129A	5.79e-05	2.13171	family with sequence similarity 129, member A
RAB11FIP1	3e-07	2.13123	RAB11 family interacting protein 1 (class I)
KIAA0494	2.4e-06	2.13066	KIAA0494
PLSCR1	< 1e-07	2.1246	phospholipid scramblase 1
STAT1	4e-07	2.12166	signal transducer and activator of transcription 1, 91kDa
SNX12	3e-06	2.12138	sorting nexin 12
ZDHHC21	0.0001716	2.11593	zinc finger, DHHC-type containing 21
ERLIN1	1.6e-06	2.11481	ER lipid raft associated 1
LOC284244	2.71e-05	2.11255	hypothetical protein LOC284244
PARP14	7.65e-05	2.10301	poly (ADP-ribose) polymerase family, member 14
GPR137B	< 1e-07	2.09944	G protein-coupled receptor 137B
TMEM64	6.6e-06	2.09736	transmembrane protein 64
SYTL2	1.04e-05	2.09376	synaptotagmin-like 2
CARD8	3.1e-06	2.09223	caspase recruitment domain family, member 8
SUSD1	2.49e-05	2.08289	sushi domain containing 1
ASPH	0.0003994	2.08282	aspartate beta-hydroxylase
LOC145786	0.0002146	2.07824	hypothetical protein LOC145786
PROSC	2.5e-06	2.06884	proline synthetase co-transcribed homolog (bacterial)
STAT1	4e-07	2.06488	signal transducer and activator of transcription 1, 91kDa
LOC388795	1e-07	2.06417	similar to hCG2019498
GALNT10	3.4e-06	2.063	UDP-N-acetyl-alpha-D-galactosamine:polypeptide N-acetylgalactosaminyltransferase 10 (GalNAc-T10)
GNAL	0.0002105	2.05873	guanine nucleotide binding protein (G protein), alpha activating activity polypeptide, olfactory type
NA	2.87e-05	2.05831	NA
GALNT7	3.8e-05	2.05593	UDP-N-acetyl-alpha-D-galactosamine:polypeptide N-acetylgalactosaminyltransferase 7 (GalNAc-T7)
ABHD2	4.4e-06	2.05381	abhydrolase domain containing 2
ANKRD29	0.0001587	2.05335	ankyrin repeat domain 29
UFC1	3e-07	2.04925	ubiquitin-fold modifier conjugating enzyme 1
STAT3	6e-07	2.04747	signal transducer and activator of transcription 3 (acute-phase response factor)
NAPG	1.77e-05	2.03713	N-ethylmaleimide-sensitive factor attachment protein, gamma
GNA13	7.3e-06	2.0365	guanine nucleotide binding protein (G protein), alpha 13
FLJ40142	2e-07	2.03028	FLJ40142 protein
NA	0.0002839	2.02638	NA
RUNX1T1	8.13e-05	2.02418	runt-related transcription factor 1; translocated to, 1 (cyclin D-related)
RTCD1	< 1e-07	2.02367	RNA terminal phosphate cyclase domain 1
C4orf31	8e-06	2.02361	chromosome 4 open reading frame 31
MRPL19	5.33e-05	2.02278	mitochondrial ribosomal protein L19
RAB3B	6.1e-05	2.01869	RAB3B, member RAS oncogene family
POLK	6.1e-06	2.01723	polymerase (DNA directed) kappa
PPP2R1B	4e-07	2.00938	protein phosphatase 2 (formerly 2A), regulatory subunit A, beta isoform
ABHD2	2.12e-05	2.00426	abhydrolase domain containing 2
MFAP3L	7e-07	2.0033	microfibrillar-associated protein 3-like
CMPK2	0.0002071	2.00207	cytidine monophosphate (UMP-CMP) kinase 2, mitochondrial
LMBR1	1e-06	1.99686	limb region 1 homolog (mouse)
ZFX	0.0005642	1.99633	zinc finger protein, X-linked
TBC1D9	3.34e-05	1.99239	TBC1 domain family, member 9 (with GRAM domain)
LGALS1	9.5e-06	1.99156	lectin, galactoside-binding, soluble, 1
MSRB3	4.58e-05	1.99099	methionine sulfoxide reductase B3
XRCC4	9e-07	1.99053	X-ray repair complementing defective repair in Chinese hamster cells 4
ST3GAL3	0.0005816	1.98823	ST3 beta-galactoside alpha-2,3-sialyltransferase 3
PVRL2	5e-07	1.98611	poliovirus receptor-related 2 (herpesvirus entry mediator B)
PROSC	3e-07	1.98569	proline synthetase co-transcribed homolog (bacterial)
TXNDC5	2e-07	1.98512	thioredoxin domain containing 5
CLU	7e-06	1.98334	clusterin
ICMT	< 1e-07	1.98093	isoprenylcysteine carboxyl methyltransferase
NA	6.2e-06	1.97951	NA
CFLAR	8.33e-05	1.97809	CASP8 and FADD-like apoptosis regulator
CENPI	0.0002809	1.97532	centromere protein I
DPH3	1.9e-06	1.97498	DPH3, KTI11 homolog (S. cerevisiae)
C16orf52	7.7e-06	1.97466	chromosome 16 open reading frame 52
FLJ11151	0.0002993	1.97309	hypothetical protein FLJ11151
NUCKS1	1.6e-06	1.97249	nuclear casein kinase and cyclin-dependent kinase substrate 1
LOC388795	2.84e-05	1.96972	similar to hCG2019498
ICAM3	0.000211	1.96962	intercellular adhesion molecule 3
SNHG8	9.5e-06	1.95834	small nucleolar RNA host gene 8 (non-protein coding)
CIRBP	3.69e-05	1.95721	cold inducible RNA binding protein
CASP2	0.0009978	1.95538	caspase 2, apoptosis-related cysteine peptidase
RP1-177G6.2	0.0008371	1.95445	hypothetical protein LOC286411
PVRL2	3.86e-05	1.94821	poliovirus receptor-related 2 (herpesvirus entry mediator B)
TAF5L	2e-06	1.94375	TAF5-like RNA polymerase II, p300/CBP-associated factor (PCAF)-associated factor, 65kDa
C2orf76	3.6e-06	1.94256	chromosome 2 open reading frame 76
C5orf41	6.9e-06	1.93622	chromosome 5 open reading frame 41
ARPC4	0.0002711	1.93468	actin related protein 2/3 complex, subunit 4, 20kDa
ZDHHC3	0.0001439	1.93415	zinc finger, DHHC-type containing 3
NA	0.0002246	1.93408	NA
SEMA3C	3.93e-05	1.93392	sema domain, immunoglobulin domain (Ig), short basic domain, secreted, (semaphorin) 3C
TBC1D9	6.13e-05	1.93174	TBC1 domain family, member 9 (with GRAM domain)
SLC30A6	1.5e-06	1.9316	solute carrier family 30 (zinc transporter), member 6
ASAH1	3.7e-06	1.92938	N-acylsphingosine amidohydrolase (acid ceramidase) 1
HS2ST1	1.64e-05	1.92863	heparan sulfate 2-O-sulfotransferase 1
TFPI	5.4e-06	1.92641	tissue factor pathway inhibitor (lipoprotein-associated coagulation inhibitor)
PRIC285	1.3e-06	1.92619	peroxisomal proliferator-activated receptor A interacting complex 285
PRNP	6.05e-05	1.92514	prion protein
RAB3B	2.48e-05	1.92507	RAB3B, member RAS oncogene family
ERAP2	0.0001689	1.92301	endoplasmic reticulum aminopeptidase 2
NA	8.33e-05	1.92177	NA
BTG3	3e-07	1.91898	BTG family, member 3
PBX1	3.12e-05	1.91803	pre-B-cell leukemia homeobox 1
RIT1	2.07e-05	1.91688	Ras-like without CAAX 1
ITGA6	0.0001028	1.91681	integrin, alpha 6
EIF5A2	0.0001961	1.91637	eukaryotic translation initiation factor 5A2
NA	2.99e-05	1.91584	NA
ARID5B	1e-06	1.91034	AT rich interactive domain 5B (MRF1-like)
AMMECR1	3e-07	1.91027	Alport syndrome, mental retardation, midface hypoplasia and elliptocytosis chromosomal region, gene 1
FAM98B	3.33e-05	1.90941	family with sequence similarity 98, member B
NA	0.0003287	1.90936	NA
PGGT1B	0.0001736	1.90907	protein geranylgeranyltransferase type I, beta subunit
RSAD2	0.0003553	1.90446	radical S-adenosyl methionine domain containing 2
FLRT3	2.58e-05	1.89821	fibronectin leucine rich transmembrane protein 3
SNHG7	5e-07	1.89501	small nucleolar RNA host gene 7 (non-protein coding)
SYPL1	< 1e-07	1.89266	synaptophysin-like 1
CDC2L6	1e-06	1.89069	cell division cycle 2-like 6 (CDK8-like)
LOC145786	0.0001853	1.88863	hypothetical protein LOC145786
BTG3	1.5e-06	1.8848	BTG family, member 3
RAB18	5e-07	1.88408	RAB18, member RAS oncogene family
NA	3e-05	1.88402	NA
STAT1	7e-07	1.88075	signal transducer and activator of transcription 1, 91kDa
ST3GAL5	3e-06	1.88039	ST3 beta-galactoside alpha-2,3-sialyltransferase 5
NT5E	0.0004415	1.87899	5@#$%&-nucleotidase, ecto (CD73)
ZBTB9	6.71e-05	1.87834	zinc finger and BTB domain containing 9
GPN1	5.7e-06	1.87708	GPN-loop GTPase 1
C1QTNF2	0.000815	1.8762	C1q and tumor necrosis factor related protein 2
STAT3	2.8e-06	1.876	signal transducer and activator of transcription 3 (acute-phase response factor)
NA	1.34e-05	1.87426	NA
FBXW2	9.5e-06	1.87283	F-box and WD repeat domain containing 2
RAB8B	1.21e-05	1.87258	RAB8B, member RAS oncogene family
ETHE1	1.3e-06	1.87126	ethylmalonic encephalopathy 1
ABHD2	4.4e-06	1.87076	abhydrolase domain containing 2
LMBR1	2.42e-05	1.86991	limb region 1 homolog (mouse)
TMEM64	2.8e-05	1.86954	transmembrane protein 64
INF2	0.0001932	1.86941	inverted formin, FH2 and WH2 domain containing
UQCR	1.55e-05	1.86423	ubiquinol-cytochrome c reductase, 6.4kDa subunit
USP15	4.57e-05	1.86197	ubiquitin specific peptidase 15
C19orf63	3.4e-06	1.86122	chromosome 19 open reading frame 63
RAB8B	0.0001266	1.85946	RAB8B, member RAS oncogene family
TRIM2	9e-07	1.85486	tripartite motif-containing 2
ABCA11	0.0006412	1.85226	ATP-binding cassette, sub-family A (ABC1), member 11 (pseudogene)
NA	8e-06	1.85058	NA
EIF2S1	8.04e-05	1.84839	eukaryotic translation initiation factor 2, subunit 1 alpha, 35kDa
RASSF1	6e-07	1.84459	Ras association (RalGDS/AF-6) domain family member 1
CTGF	4.47e-05	1.84369	connective tissue growth factor
C7orf42	4.1e-06	1.84039	chromosome 7 open reading frame 42
FNDC3B	6.8e-05	1.83708	fibronectin type III domain containing 3B
TMEFF2	2.98e-05	1.83645	transmembrane protein with EGF-like and two follistatin-like domains 2
SAMD9	1.09e-05	1.83566	sterile alpha motif domain containing 9
SH3RF1	0.0009007	1.83286	SH3 domain containing ring finger 1
LOC158960	0.0004042	1.83197	hypothetical protein BC009467
THEX1	1.07e-05	1.83169	three prime histone mRNA exonuclease 1
SEC24A	6.98e-05	1.83078	SEC24 related gene family, member A (S. cerevisiae)
CHST5	1.73e-05	1.83073	carbohydrate (N-acetylglucosamine 6-O) sulfotransferase 5
CDK2AP2	0.0002757	1.83059	CDK2-associated protein 2
U2AF1L4	0.0005511	1.82856	U2 small nuclear RNA auxiliary factor 1-like 4
CEP152	2.88e-05	1.82714	centrosomal protein 152kDa
OSTM1	2.98e-05	1.82629	osteopetrosis associated transmembrane protein 1
RIPK1	5.7e-06	1.82321	receptor (TNFRSF)-interacting serine-threonine kinase 1
TBRG1	3.9e-06	1.82207	transforming growth factor beta regulator 1
ABCB8	0.0003774	1.81868	ATP-binding cassette, sub-family B (MDR/TAP), member 8
GNA13	< 1e-07	1.8182	guanine nucleotide binding protein (G protein), alpha 13
TRIM2	2.5e-06	1.81813	tripartite motif-containing 2
UMPS	1e-07	1.81678	uridine monophosphate synthetase
COMMD10	2.46e-05	1.81357	COMM domain containing 10
NA	9e-05	1.81286	NA
NA	0.0006041	1.8117	NA
MAPK1	0.000965	1.81019	mitogen-activated protein kinase 1
CASP2	0.0006412	1.80826	caspase 2, apoptosis-related cysteine peptidase
TRIM2	1e-07	1.80812	tripartite motif-containing 2
ALX1	2.65e-05	1.8048	ALX homeobox 1
SAMD9	0.0001587	1.80447	sterile alpha motif domain containing 9
C6orf48	1.6e-06	1.80384	chromosome 6 open reading frame 48
NA	1.22e-05	1.8007	NA
HCCS	2.2e-06	1.79332	holocytochrome c synthase (cytochrome c heme-lyase)
C9orf119	0.0001836	1.79292	chromosome 9 open reading frame 119
ECE1	0.0004709	1.79246	endothelin converting enzyme 1
SOCS5	0.000218	1.79159	suppressor of cytokine signaling 5
FSTL1	1e-07	1.78995	follistatin-like 1
MGAT4A	9e-07	1.78925	mannosyl (alpha-1,3-)-glycoprotein beta-1,4-N-acetylglucosaminyltransferase, isozyme A
NFYA	2.54e-05	1.78842	nuclear transcription factor Y, alpha
PPM1B	9e-07	1.78796	protein phosphatase 1B (formerly 2C), magnesium-dependent, beta isoform
TM9SF1	0.0004438	1.78714	transmembrane 9 superfamily member 1
COL5A1	0.0005616	1.78626	collagen, type V, alpha 1
C7orf40	1.4e-06	1.78192	chromosome 7 open reading frame 40
RNF14	2e-07	1.7798	ring finger protein 14
NA	0.0003815	1.77956	NA
CEL	6.41e-05	1.77854	carboxyl ester lipase (bile salt-stimulated lipase)
SLC25A13	7.2e-06	1.77779	solute carrier family 25, member 13 (citrin)
NA	3.5e-05	1.77768	NA
CLU	8.7e-06	1.77728	clusterin
CUGBP2	0.0003885	1.77676	CUG triplet repeat, RNA binding protein 2
RANGRF	4e-07	1.77414	RAN guanine nucleotide release factor
RAB22A	4.18e-05	1.77177	RAB22A, member RAS oncogene family
NA	7.61e-05	1.77165	NA
USP25	1e-07	1.77131	ubiquitin specific peptidase 25
CDC2L6	1.87e-05	1.77073	cell division cycle 2-like 6 (CDK8-like)
SPTBN1	0.0001221	1.77006	spectrin, beta, non-erythrocytic 1
LOC728568	4e-07	1.76923	hypothetical LOC728568
FLJ11151	3.8e-05	1.76898	hypothetical protein FLJ11151
BAX	7.5e-06	1.76859	BCL2-associated X protein
PVRL2	0.0003161	1.76771	poliovirus receptor-related 2 (herpesvirus entry mediator B)
COLEC12	9.8e-06	1.76746	collectin sub-family member 12
GTF2A1L	0.0005592	1.76676	general transcription factor IIA, 1-like
HOXA9	4.95e-05	1.76569	homeobox A9
FAM129A	5.25e-05	1.76454	family with sequence similarity 129, member A
FAM118A	0.0005638	1.76345	family with sequence similarity 118, member A
LOC388796	2e-07	1.76156	hypothetical LOC388796
PPAPDC1B	1.71e-05	1.76145	phosphatidic acid phosphatase type 2 domain containing 1B
PPIF	5.5e-06	1.76112	peptidylprolyl isomerase F (cyclophilin F)
NA	0.0003021	1.76093	NA
SFRS6	0.0004767	1.76031	splicing factor, arginine/serine-rich 6
TIMM8B	1.8e-06	1.76002	translocase of inner mitochondrial membrane 8 homolog B (yeast)
TAF11	4.7e-06	1.75956	TAF11 RNA polymerase II, TATA box binding protein (TBP)-associated factor, 28kDa
OSTM1	0.0002956	1.75927	osteopetrosis associated transmembrane protein 1
STX6	2.41e-05	1.75924	syntaxin 6
GAS2L1	0.0006359	1.75846	growth arrest-specific 2 like 1
P2RY5	0.0005383	1.7575	purinergic receptor P2Y, G-protein coupled, 5
ENTPD4	0.0009677	1.75718	ectonucleoside triphosphate diphosphohydrolase 4
AGPAT3	8.9e-06	1.75634	1-acylglycerol-3-phosphate O-acyltransferase 3
PARP9	0.0002151	1.75578	poly (ADP-ribose) polymerase family, member 9
SLC30A6	0.0001909	1.75553	solute carrier family 30 (zinc transporter), member 6
STAT1	7e-07	1.75525	signal transducer and activator of transcription 1, 91kDa
LOC388796	0.0001853	1.75447	hypothetical LOC388796
SGMS2	0.000277	1.75418	sphingomyelin synthase 2
XRCC4	8.88e-05	1.75274	X-ray repair complementing defective repair in Chinese hamster cells 4
NA	0.0001825	1.75252	NA
EPHA4	0.0007391	1.75229	EPH receptor A4
EIF2AK2	4e-07	1.7498	eukaryotic translation initiation factor 2-alpha kinase 2
IGF2BP1	0.0005938	1.74973	insulin-like growth factor 2 mRNA binding protein 1
C12orf5	5.86e-05	1.74958	chromosome 12 open reading frame 5
TTC12	9.62e-05	1.74939	tetratricopeptide repeat domain 12
NUCKS1	1e-06	1.74708	nuclear casein kinase and cyclin-dependent kinase substrate 1
AP1GBP1	0.0002916	1.7467	AP1 gamma subunit binding protein 1
E2F5	7.1e-06	1.74632	E2F transcription factor 5, p130-binding
ZBTB2	7e-07	1.74524	zinc finger and BTB domain containing 2
PPAPDC1B	0.000114	1.74429	phosphatidic acid phosphatase type 2 domain containing 1B
SETD5	0.0003088	1.74372	SET domain containing 5
CPNE1	1.3e-06	1.74196	copine I
DNAJB2	0.0001968	1.74052	DnaJ (Hsp40) homolog, subfamily B, member 2
C20orf196	0.0003012	1.74046	chromosome 20 open reading frame 196
CCDC88A	0.0004103	1.73576	coiled-coil domain containing 88A
C5orf51	1.5e-06	1.7355	chromosome 5 open reading frame 51
C10orf32	1.2e-06	1.7355	chromosome 10 open reading frame 32
NA	0.0009035	1.7347	NA
CAV2	9.58e-05	1.73315	caveolin 2
TSPAN12	7.7e-06	1.73304	tetraspanin 12
N6AMT2	4.4e-06	1.73142	N-6 adenine-specific DNA methyltransferase 2 (putative)
SP3	8.77e-05	1.72954	Sp3 transcription factor
FLJ27365	3.25e-05	1.72917	FLJ27365 protein
MCOLN1	3.16e-05	1.72868	mucolipin 1
DNLZ	3.9e-05	1.72779	DNL-type zinc finger
SCML1	2.6e-06	1.72742	sex comb on midleg-like 1 (Drosophila)
C8orf83	4.86e-05	1.7266	chromosome 8 open reading frame 83
ERLIN1	0.0003692	1.72575	ER lipid raft associated 1
STX6	0.0001195	1.72314	syntaxin 6
CTNNB1	7.8e-06	1.72231	catenin (cadherin-associated protein), beta 1, 88kDa
RABL5	1.1e-06	1.72208	RAB, member RAS oncogene family-like 5
CXorf38	2.03e-05	1.72147	chromosome X open reading frame 38
SPTLC1	6.4e-06	1.72048	serine palmitoyltransferase, long chain base subunit 1
FGD6	0.0001359	1.71907	FYVE, RhoGEF and PH domain containing 6
FEM1B	9.12e-05	1.71893	fem-1 homolog b (C. elegans)
EIF2AK2	0.0003639	1.71848	eukaryotic translation initiation factor 2-alpha kinase 2
ABHD13	0.0001448	1.71767	abhydrolase domain containing 13
MIER3	0.000185	1.71635	mesoderm induction early response 1, family member 3
ZNF238	4.6e-06	1.71537	zinc finger protein 238
UGCG	4.84e-05	1.71501	UDP-glucose ceramide glucosyltransferase
MAPK1IP1L	4.8e-06	1.71376	mitogen-activated protein kinase 1 interacting protein 1-like
PON2	1.25e-05	1.71297	paraoxonase 2
SRPR	4.15e-05	1.71189	signal recognition particle receptor (@#$%&docking protein@#$%&)
HOXA9	1.2e-06	1.71161	homeobox A9
CASP2	0.0009107	1.71109	caspase 2, apoptosis-related cysteine peptidase
STAT1	3.8e-05	1.71102	signal transducer and activator of transcription 1, 91kDa
MRPL27	7.7e-06	1.71008	mitochondrial ribosomal protein L27
FAHD1	1.21e-05	1.71002	fumarylacetoacetate hydrolase domain containing 1
CRIPT	0.0001626	1.70998	cysteine-rich PDZ-binding protein
TMEM138	1.7e-06	1.70557	transmembrane protein 138
TBL1XR1	3.97e-05	1.704	transducin (beta)-like 1 X-linked receptor 1
RAVER1	0.0004206	1.70184	ribonucleoprotein, PTB-binding 1
ATP6V0A2	2.43e-05	1.70117	ATPase, H+ transporting, lysosomal V0 subunit a2
MSRB3	8.94e-05	1.69801	methionine sulfoxide reductase B3
STAMBP	0.0002588	1.69731	STAM binding protein
CRIPT	0.0004552	1.69474	cysteine-rich PDZ-binding protein
LOC221442	8.72e-05	1.69238	hypothetical LOC221442
BECN1	9.1e-06	1.69098	beclin 1, autophagy related
EIF2S1	2e-07	1.69081	eukaryotic translation initiation factor 2, subunit 1 alpha, 35kDa
SLC25A13	9.5e-06	1.69036	solute carrier family 25, member 13 (citrin)
PBX1	0.0001289	1.68939	pre-B-cell leukemia homeobox 1
UMPS	7.2e-06	1.68918	uridine monophosphate synthetase
SEPX1	4.9e-06	1.68823	selenoprotein X, 1
PDIA5	2.18e-05	1.68761	protein disulfide isomerase family A, member 5
HIST1H4K	4.72e-05	1.68733	histone cluster 1, H4k
RABIF	4.11e-05	1.6866	RAB interacting factor
MOCS3	0.000662	1.68503	molybdenum cofactor synthesis 3
ZNF77	6.81e-05	1.68296	zinc finger protein 77
IFITM3	3.24e-05	1.68256	interferon induced transmembrane protein 3 (1-8U)
CXorf26	7.37e-05	1.68175	chromosome X open reading frame 26
DKFZP434B0335	6.62e-05	1.68076	DKFZP434B0335 protein
PDPK1	3.4e-06	1.68071	3-phosphoinositide dependent protein kinase-1
SEMA3A	8.8e-06	1.68023	sema domain, immunoglobulin domain (Ig), short basic domain, secreted, (semaphorin) 3A
CCDC68	0.0003388	1.68015	coiled-coil domain containing 68
CCDC50	1.3e-06	1.67842	coiled-coil domain containing 50
SEC24A	2.5e-05	1.67836	SEC24 related gene family, member A (S. cerevisiae)
SFXN4	8.8e-06	1.67829	sideroflexin 4
NGDN	3.7e-05	1.67776	neuroguidin, EIF4E binding protein
DUSP12	1.16e-05	1.67772	dual specificity phosphatase 12
SPCS3	1.67e-05	1.67626	signal peptidase complex subunit 3 homolog (S. cerevisiae)
LRP2	0.0004637	1.67585	low density lipoprotein-related protein 2
NA	4.17e-05	1.67583	NA
UGCG	7.1e-06	1.67442	UDP-glucose ceramide glucosyltransferase
C2orf60	1.2e-05	1.67442	chromosome 2 open reading frame 60
PFDN6	3.1e-06	1.67417	prefoldin subunit 6
ZAK	9.32e-05	1.67377	sterile alpha motif and leucine zipper containing kinase AZK
FAM173B	2.16e-05	1.6728	family with sequence similarity 173, member B
C10orf26	5.8e-05	1.67257	chromosome 10 open reading frame 26
VSNL1	3.41e-05	1.67118	visinin-like 1
AMMECR1	2.27e-05	1.67072	Alport syndrome, mental retardation, midface hypoplasia and elliptocytosis chromosomal region, gene 1
MSRB3	0.0001743	1.67019	methionine sulfoxide reductase B3
UBE2E3	1e-06	1.66985	ubiquitin-conjugating enzyme E2E 3 (UBC4/5 homolog, yeast)
C12orf26	3.13e-05	1.66861	chromosome 12 open reading frame 26
NA	0.0007465	1.66783	NA
EIF4E2	1.36e-05	1.66726	eukaryotic translation initiation factor 4E family member 2
AZIN1	9e-07	1.66639	antizyme inhibitor 1
CCNE2	1.27e-05	1.66527	cyclin E2
UBAP2L	9e-07	1.66453	ubiquitin associated protein 2-like
FTSJ1	1.9e-06	1.66396	FtsJ homolog 1 (E. coli)
SRPR	2.17e-05	1.66325	signal recognition particle receptor (@#$%&docking protein@#$%&)
ARPC4	3.2e-06	1.66289	actin related protein 2/3 complex, subunit 4, 20kDa
WWTR1	0.000779	1.66267	WW domain containing transcription regulator 1
C10orf104	0.0001002	1.66248	chromosome 10 open reading frame 104
ERLIN2	0.0003718	1.66193	ER lipid raft associated 2
C1GALT1	0.000209	1.66191	core 1 synthase, glycoprotein-N-acetylgalactosamine 3-beta-galactosyltransferase, 1
SRPX	2.76e-05	1.6619	sushi-repeat-containing protein, X-linked
RAB18	3.9e-06	1.66176	RAB18, member RAS oncogene family
R3HCC1	5.7e-06	1.66171	R3H domain and coiled-coil containing 1
MIER3	0.0006977	1.66128	mesoderm induction early response 1, family member 3
NRP1	0.0001296	1.65981	neuropilin 1
SLC25A44	2.78e-05	1.65901	solute carrier family 25, member 44
PLSCR1	0.0004198	1.65867	phospholipid scramblase 1
ZFYVE20	1e-07	1.65801	zinc finger, FYVE domain containing 20
LANCL2	2.46e-05	1.65763	LanC lantibiotic synthetase component C-like 2 (bacterial)
MXRA7	0.0005987	1.65676	matrix-remodelling associated 7
SLC39A7	7e-07	1.6562	solute carrier family 39 (zinc transporter), member 7
ASRGL1	2.79e-05	1.6536	asparaginase like 1
PPIF	5.8e-06	1.65317	peptidylprolyl isomerase F (cyclophilin F)
SFXN1	0.000129	1.65315	sideroflexin 1
LRP2	7.14e-05	1.65307	low density lipoprotein-related protein 2
RBM3	4.36e-05	1.65149	RNA binding motif (RNP1, RRM) protein 3
BMPR2	0.0001181	1.65116	bone morphogenetic protein receptor, type II (serine/threonine kinase)
C20orf20	2.3e-06	1.651	chromosome 20 open reading frame 20
NA	6.7e-06	1.6508	NA
PON2	2.93e-05	1.65079	paraoxonase 2
CPT1A	6.87e-05	1.65006	carnitine palmitoyltransferase 1A (liver)
CCDC125	1.95e-05	1.64821	coiled-coil domain containing 125
LAMP2	4.52e-05	1.64817	lysosomal-associated membrane protein 2
UAP1L1	2.11e-05	1.64655	UDP-N-acteylglucosamine pyrophosphorylase 1-like 1
USP3	2.63e-05	1.64642	ubiquitin specific peptidase 3
RAP1A	6e-06	1.64551	RAP1A, member of RAS oncogene family
DNAJB4	5.06e-05	1.64322	DnaJ (Hsp40) homolog, subfamily B, member 4
UGCG	5.9e-06	1.64319	UDP-glucose ceramide glucosyltransferase
MEF2B	1.6e-06	1.64272	myocyte enhancer factor 2B
C11orf82	3e-07	1.64224	chromosome 11 open reading frame 82
TM9SF1	5.5e-06	1.64208	transmembrane 9 superfamily member 1
CPEB4	0.0001939	1.64194	cytoplasmic polyadenylation element binding protein 4
C11orf1	0.0002423	1.64128	chromosome 11 open reading frame 1
SGK1	9.69e-05	1.64087	serum/glucocorticoid regulated kinase 1
STAT3	0.0001165	1.64065	signal transducer and activator of transcription 3 (acute-phase response factor)
BAG1	4.41e-05	1.63975	BCL2-associated athanogene
LOC100129361	7.11e-05	1.63935	hypothetical protein LOC100129361
REEP3	0.0002726	1.63904	receptor accessory protein 3
NHEJ1	0.0003162	1.63817	nonhomologous end-joining factor 1
RAB18	1.7e-06	1.63786	RAB18, member RAS oncogene family
C9orf100	0.0002547	1.63586	chromosome 9 open reading frame 100
ARL8B	6.8e-06	1.63454	ADP-ribosylation factor-like 8B
SYPL1	3.8e-06	1.63427	synaptophysin-like 1
PTPRD	0.0003231	1.63423	protein tyrosine phosphatase, receptor type, D
BAX	0.0006633	1.63354	BCL2-associated X protein
GALC	0.0007615	1.63323	galactosylceramidase
STBD1	0.0004692	1.63299	starch binding domain 1
UTP14A	0.0001104	1.63229	UTP14, U3 small nucleolar ribonucleoprotein, homolog A (yeast)
FLRT3	8.92e-05	1.63139	fibronectin leucine rich transmembrane protein 3
NA	9e-07	1.63114	NA
GUSBL2	1.33e-05	1.63008	glucuronidase, beta-like 2
PELI2	0.0001001	1.63006	pellino homolog 2 (Drosophila)
RPAP3	7.1e-06	1.62989	RNA polymerase II associated protein 3
ST20	6.4e-06	1.6275	suppressor of tumorigenicity 20
RP11-35N6.1	6.77e-05	1.62748	plasticity related gene 3
LTBR	9e-07	1.62723	lymphotoxin beta receptor (TNFR superfamily, member 3)
FZD5	5.9e-06	1.62612	frizzled homolog 5 (Drosophila)
GPX3	4.46e-05	1.62609	glutathione peroxidase 3 (plasma)
ZNF391	0.0004133	1.6256	zinc finger protein 391
LNP1	0.0002779	1.62459	leukemia NUP98 fusion partner 1
LRRC37A	0.000931	1.62428	leucine rich repeat containing 37A
PFDN6	6.7e-06	1.62357	prefoldin subunit 6
ARL8B	2.35e-05	1.62264	ADP-ribosylation factor-like 8B
ESCO2	5.13e-05	1.62016	establishment of cohesion 1 homolog 2 (S. cerevisiae)
FGF2	5.84e-05	1.61942	fibroblast growth factor 2 (basic)
SNCA	3.09e-05	1.61914	synuclein, alpha (non A4 component of amyloid precursor)
ZC3H8	2.81e-05	1.61877	zinc finger CCCH-type containing 8
RAN	0.000101	1.61868	RAN, member RAS oncogene family
IFI27	0.0008719	1.61807	interferon, alpha-inducible protein 27
STAT6	2.68e-05	1.61745	signal transducer and activator of transcription 6, interleukin-4 induced
ADI1	3e-06	1.61683	acireductone dioxygenase 1
FLJ11151	0.0002404	1.61616	hypothetical protein FLJ11151
BTBD7	3.5e-06	1.61605	BTB (POZ) domain containing 7
BECN1	4.4e-06	1.61508	beclin 1, autophagy related
TBL1XR1	6.58e-05	1.61453	transducin (beta)-like 1 X-linked receptor 1
NA	1.07e-05	1.6145	NA
RBM47	7.8e-06	1.61445	RNA binding motif protein 47
NUCKS1	1.11e-05	1.61378	nuclear casein kinase and cyclin-dependent kinase substrate 1
NARG1	0.0004982	1.61342	NMDA receptor regulated 1
LOC644617	7.42e-05	1.61061	hypothetical LOC644617
NA	0.0009281	1.61052	NA
SGCB	1.8e-06	1.61046	sarcoglycan, beta (43kDa dystrophin-associated glycoprotein)
INO80C	1e-05	1.60983	INO80 complex subunit C
COMMD10	0.0002189	1.60904	COMM domain containing 10
IFI30	3e-06	1.60893	interferon, gamma-inducible protein 30
WDR68	0.0001392	1.60882	WD repeat domain 68
ZNF77	0.0001028	1.60739	zinc finger protein 77
CDK3	0.0002845	1.60726	cyclin-dependent kinase 3
ARHGAP24	0.0005315	1.60721	Rho GTPase activating protein 24
CSTF2T	2.7e-06	1.60721	cleavage stimulation factor, 3@#$%& pre-RNA, subunit 2, 64kDa, tau variant
C14orf138	2.28e-05	1.60542	chromosome 14 open reading frame 138
OSTM1	2.96e-05	1.60403	osteopetrosis associated transmembrane protein 1
MAPK1	2.26e-05	1.60397	mitogen-activated protein kinase 1
HMOX1	0.0007891	1.60386	heme oxygenase (decycling) 1
TMBIM4	1.4e-06	1.60373	transmembrane BAX inhibitor motif containing 4
ADI1	1.49e-05	1.60342	acireductone dioxygenase 1
SLC45A4	0.0001366	1.60218	solute carrier family 45, member 4
HLA-E	5.76e-05	1.60134	major histocompatibility complex, class I, E
B4GALT4	2.8e-06	1.60094	UDP-Gal:betaGlcNAc beta 1,4- galactosyltransferase, polypeptide 4
ACTR3B	0.0003993	1.60025	ARP3 actin-related protein 3 homolog B (yeast)
KITLG	0.0001874	1.59996	KIT ligand
AHI1	0.0003466	1.59996	Abelson helper integration site 1
GRIPAP1	0.0005692	1.59969	GRIP1 associated protein 1
FAM98B	2.46e-05	1.59947	family with sequence similarity 98, member B
PTPN21	0.0006689	1.59886	protein tyrosine phosphatase, non-receptor type 21
NARF	4.3e-06	1.59853	nuclear prelamin A recognition factor
TRIP11	0.0003178	1.5985	thyroid hormone receptor interactor 11
ATL3	8.71e-05	1.59848	atlastin 3
KDELR3	3.17e-05	1.59764	KDEL (Lys-Asp-Glu-Leu) endoplasmic reticulum protein retention receptor 3
ASRGL1	9.24e-05	1.59603	asparaginase like 1
PDPK1	0.0001626	1.59603	3-phosphoinositide dependent protein kinase-1
APOC1	3.2e-06	1.59601	apolipoprotein C-I
RBM15B	0.0001007	1.59553	RNA binding motif protein 15B
SLC35B3	9.18e-05	1.59486	solute carrier family 35, member B3
PRNP	7.12e-05	1.59422	prion protein
C5orf26	3.5e-06	1.59395	chromosome 5 open reading frame 26
CYP4X1	2.1e-06	1.59202	cytochrome P450, family 4, subfamily X, polypeptide 1
SCML1	8e-06	1.59189	sex comb on midleg-like 1 (Drosophila)
MKNK1	4.29e-05	1.59058	MAP kinase interacting serine/threonine kinase 1
TESC	1.64e-05	1.59021	tescalcin
EMP2	9.23e-05	1.58968	epithelial membrane protein 2
EAF2	0.000286	1.58755	ELL associated factor 2
PJA1	2.3e-06	1.58683	praja 1
NA	0.000177	1.58643	NA
ETF1	3.8e-06	1.58637	eukaryotic translation termination factor 1
C3orf52	3.8e-06	1.58618	chromosome 3 open reading frame 52
PLD5	4.96e-05	1.58608	phospholipase D family, member 5
TMBIM4	6e-07	1.58543	transmembrane BAX inhibitor motif containing 4
DNAJA3	3.4e-06	1.58455	DnaJ (Hsp40) homolog, subfamily A, member 3
HIST1H4J	5.44e-05	1.58427	histone cluster 1, H4j
PPM1K	7.8e-06	1.58414	protein phosphatase 1K (PP2C domain containing)
B4GALT4	7.73e-05	1.58358	UDP-Gal:betaGlcNAc beta 1,4- galactosyltransferase, polypeptide 4
ABHD12	6.97e-05	1.58251	abhydrolase domain containing 12
RBPMS	< 1e-07	1.58237	RNA binding protein with multiple splicing
SLC40A1	0.0007142	1.58215	solute carrier family 40 (iron-regulated transporter), member 1
2009-09-13	2.07e-05	1.58048	septin 13
ADAM17	1.4e-06	1.58044	ADAM metallopeptidase domain 17
RPS27L	8.48e-05	1.57886	ribosomal protein S27-like
NA	0.0006526	1.57767	NA
USE1	5.47e-05	1.57669	unconventional SNARE in the ER 1 homolog (S. cerevisiae)
FAM173A	0.0001109	1.57613	family with sequence similarity 173, member A
PPP3CB	0.0001937	1.5742	protein phosphatase 3 (formerly 2B), catalytic subunit, beta isoform
FECH	1.59e-05	1.57358	ferrochelatase (protoporphyria)
SERTAD4	9.38e-05	1.57354	SERTA domain containing 4
C15orf17	6e-07	1.57281	chromosome 15 open reading frame 17
ELOVL7	1.7e-06	1.57203	ELOVL family member 7, elongation of long chain fatty acids (yeast)
SEMA4F	3.46e-05	1.57046	sema domain, immunoglobulin domain (Ig), transmembrane domain (TM) and short cytoplasmic domain, (semaphorin) 4F
CEP78	6.4e-06	1.57028	centrosomal protein 78kDa
RAP1B	4e-07	1.5702	RAP1B, member of RAS oncogene family
BMPR2	0.0001957	1.56973	bone morphogenetic protein receptor, type II (serine/threonine kinase)
HNRNPA0	2.75e-05	1.56963	heterogeneous nuclear ribonucleoprotein A0
DYRK2	6.41e-05	1.56863	dual-specificity tyrosine-(Y)-phosphorylation regulated kinase 2
ZFPM2	0.0001032	1.56832	zinc finger protein, multitype 2
SPATS2	4.55e-05	1.56808	spermatogenesis associated, serine-rich 2
EXOC2	1.62e-05	1.56756	exocyst complex component 2
SLC25A44	7.88e-05	1.56694	solute carrier family 25, member 44
PEA15	6e-07	1.5668	phosphoprotein enriched in astrocytes 15
C1orf79	0.0004372	1.56645	chromosome 1 open reading frame 79
ITFG2	0.0001176	1.56575	integrin alpha FG-GAP repeat containing 2
SS18	6.36e-05	1.56548	synovial sarcoma translocation, chromosome 18
GMPPB	8.8e-06	1.56542	GDP-mannose pyrophosphorylase B
ABHD2	1.73e-05	1.56534	abhydrolase domain containing 2
EFR3A	1.97e-05	1.56462	EFR3 homolog A (S. cerevisiae)
IFIT5	0.0002166	1.56435	interferon-induced protein with tetratricopeptide repeats 5
ARPC4	0.0004524	1.56282	actin related protein 2/3 complex, subunit 4, 20kDa
MLX	4e-07	1.56277	MAX-like protein X
C12orf57	8.56e-05	1.56241	chromosome 12 open reading frame 57
DNER	1.84e-05	1.56241	delta/notch-like EGF repeat containing
BAG1	6e-07	1.56081	BCL2-associated athanogene
DNAJB6	7.81e-05	1.55989	DnaJ (Hsp40) homolog, subfamily B, member 6
PRSS12	0.0005694	1.55974	protease, serine, 12 (neurotrypsin, motopsin)
XRCC4	0.0005147	1.55947	X-ray repair complementing defective repair in Chinese hamster cells 4
SCAMP4	0.000654	1.5588	secretory carrier membrane protein 4
RPS27L	1.49e-05	1.55878	ribosomal protein S27-like
BMPR2	4.91e-05	1.55835	bone morphogenetic protein receptor, type II (serine/threonine kinase)
FUT8	0.0008534	1.5581	fucosyltransferase 8 (alpha (1,6) fucosyltransferase)
MED21	3.22e-05	1.55746	mediator complex subunit 21
NY-SAR-48	0.0001151	1.55706	sarcoma antigen NY-SAR-48
LOC389833	0.0001865	1.5563	similar to hypothetical protein MGC27019
CAV2	6.64e-05	1.55611	caveolin 2
CLEC3B	0.0001494	1.55531	C-type lectin domain family 3, member B
SS18	6e-07	1.55493	synovial sarcoma translocation, chromosome 18
NA	0.0002493	1.55332	NA
PBX2	3.72e-05	1.5528	pre-B-cell leukemia homeobox 2
SLC35A1	4.51e-05	1.55189	solute carrier family 35 (CMP-sialic acid transporter), member A1
C2orf43	3.25e-05	1.55148	chromosome 2 open reading frame 43
DNAJB12	0.0001835	1.55058	DnaJ (Hsp40) homolog, subfamily B, member 12
EMP2	0.0003429	1.55009	epithelial membrane protein 2
RNFT1	0.0001608	1.54977	ring finger protein, transmembrane 1
TES	0.0001697	1.54895	testis derived transcript (3 LIM domains)
AEN	3.6e-06	1.54871	apoptosis enhancing nuclease
C6orf153	2.8e-06	1.5485	chromosome 6 open reading frame 153
TMEM67	0.0008258	1.54821	transmembrane protein 67
BCAP29	0.0003359	1.54764	B-cell receptor-associated protein 29
TAF11	3.91e-05	1.54763	TAF11 RNA polymerase II, TATA box binding protein (TBP)-associated factor, 28kDa
DISP1	6.08e-05	1.54732	dispatched homolog 1 (Drosophila)
C12orf31	4.9e-06	1.5464	chromosome 12 open reading frame 31
NPTN	9.5e-06	1.54631	neuroplastin
TRAF2	0.0002544	1.54631	TNF receptor-associated factor 2
PVT1	0.0002871	1.54099	Pvt1 oncogene homolog (mouse)
PLXNB2	9.54e-05	1.54044	plexin B2
PLEKHA3	2.73e-05	1.53978	pleckstrin homology domain containing, family A (phosphoinositide binding specific) member 3
C11orf1	0.0001985	1.53932	chromosome 11 open reading frame 1
CFD	3.7e-06	1.53929	complement factor D (adipsin)
CHST11	0.0006908	1.53891	carbohydrate (chondroitin 4) sulfotransferase 11
PIK3R3	< 1e-07	1.53879	phosphoinositide-3-kinase, regulatory subunit 3 (gamma)
MLX	3.14e-05	1.53823	MAX-like protein X
BAG4	0.0004966	1.53819	BCL2-associated athanogene 4
SGMS2	0.0004777	1.53753	sphingomyelin synthase 2
NFYA	2.8e-06	1.53696	nuclear transcription factor Y, alpha
HNRNPR	4e-07	1.5367	heterogeneous nuclear ribonucleoprotein R
ETF1	2.5e-06	1.5366	eukaryotic translation termination factor 1
C11orf17	1.3e-06	1.53611	chromosome 11 open reading frame 17
ASL	0.0003955	1.53588	argininosuccinate lyase
UTP14A	0.0002771	1.53507	UTP14, U3 small nucleolar ribonucleoprotein, homolog A (yeast)
MBD1	0.000815	1.53373	methyl-CpG binding domain protein 1
SNN	2.67e-05	1.53314	stannin
C16orf48	0.0008911	1.53287	chromosome 16 open reading frame 48
DNAJA3	7.8e-06	1.53233	DnaJ (Hsp40) homolog, subfamily A, member 3
PARP4	6.19e-05	1.53162	poly (ADP-ribose) polymerase family, member 4
NA	0.0001376	1.53148	NA
SFRS12IP1	3.52e-05	1.53147	SFRS12-interacting protein 1
CHN2	0.000493	1.53134	chimerin (chimaerin) 2
LMBRD1	2.3e-06	1.53115	LMBR1 domain containing 1
ZNF35	0.0007196	1.53111	zinc finger protein 35
C1orf69	0.0002167	1.53071	chromosome 1 open reading frame 69
C1orf123	8.76e-05	1.53048	chromosome 1 open reading frame 123
RBP1	0.0002958	1.53026	retinol binding protein 1, cellular
RNGTT	0.0009505	1.53021	RNA guanylyltransferase and 5@#$%&-phosphatase
MAPK1	1.35e-05	1.52938	mitogen-activated protein kinase 1
GAMT	2.84e-05	1.52908	guanidinoacetate N-methyltransferase
PPP2R3C	1.57e-05	1.52874	protein phosphatase 2 (formerly 2A), regulatory subunit B@#$%&@#$%&, gamma
C6orf129	7.53e-05	1.52866	chromosome 6 open reading frame 129
IHPK2	3.09e-05	1.52858	inositol hexaphosphate kinase 2
SGTB	9.61e-05	1.52791	small glutamine-rich tetratricopeptide repeat (TPR)-containing, beta
UBLCP1	0.000146	1.52774	ubiquitin-like domain containing CTD phosphatase 1
SLC17A5	7.7e-06	1.52629	solute carrier family 17 (anion/sugar transporter), member 5
PBX2	7.3e-06	1.52593	pre-B-cell leukemia homeobox 2
ARRB2	0.0009636	1.52591	arrestin, beta 2
IKZF4	0.0003452	1.52562	IKAROS family zinc finger 4 (Eos)
ANXA4	8e-07	1.52503	annexin A4
CNN2	3.8e-06	1.52422	calponin 2
ACTR5	0.0009383	1.52394	ARP5 actin-related protein 5 homolog (yeast)
GRAMD3	0.0001302	1.52385	GRAM domain containing 3
TMEM135	2.8e-06	1.52367	transmembrane protein 135
ANXA7	1.99e-05	1.52352	annexin A7
RNF213	8.97e-05	1.52326	ring finger protein 213
RPAP3	0.000799	1.52243	RNA polymerase II associated protein 3
MRPL50	0.0003832	1.52194	mitochondrial ribosomal protein L50
C8orf83	0.0001793	1.52185	chromosome 8 open reading frame 83
NUCKS1	0.0002244	1.5209	nuclear casein kinase and cyclin-dependent kinase substrate 1
VKORC1L1	2e-07	1.51994	vitamin K epoxide reductase complex, subunit 1-like 1
MSTO1	2.1e-06	1.51921	misato homolog 1 (Drosophila)
METTL1	1.6e-05	1.51881	methyltransferase like 1
CXorf26	6.58e-05	1.51842	chromosome X open reading frame 26
ZNF187	0.000198	1.51819	zinc finger protein 187
ZNF202	0.0004256	1.5181	zinc finger protein 202
CD47	1.11e-05	1.51806	CD47 molecule
SULT2A1	4.3e-06	1.51789	sulfotransferase family, cytosolic, 2A, dehydroepiandrosterone (DHEA)-preferring, member 1
CENPN	0.0001026	1.51769	centromere protein N
ARL15	0.0001191	1.51766	ADP-ribosylation factor-like 15
DHRS7B	5e-06	1.51755	dehydrogenase/reductase (SDR family) member 7B
WIBG	6.1e-05	1.51654	within bgcn homolog (Drosophila)
CSNK1D	6.58e-05	1.51618	casein kinase 1, delta
ANKHD1	0.0002339	1.51573	ankyrin repeat and KH domain containing 1
SLC36A1	2.5e-06	1.51462	solute carrier family 36 (proton/amino acid symporter), member 1
WDR4	2.81e-05	1.51418	WD repeat domain 4
KRCC1	0.0001178	1.5141	lysine-rich coiled-coil 1
CERKL	0.0002546	1.51372	ceramide kinase-like
MLX	4.3e-06	1.51325	MAX-like protein X
MTERFD2	0.000131	1.51319	MTERF domain containing 2
SS18	1.09e-05	1.51204	synovial sarcoma translocation, chromosome 18
SLC39A14	0.0003055	1.51198	solute carrier family 39 (zinc transporter), member 14
SEMA4F	0.0001844	1.51176	sema domain, immunoglobulin domain (Ig), transmembrane domain (TM) and short cytoplasmic domain, (semaphorin) 4F
ZFYVE20	4.55e-05	1.51145	zinc finger, FYVE domain containing 20
MED22	0.0001261	1.51116	mediator complex subunit 22
DNM2	0.0005526	1.51108	dynamin 2
QTRT1	0.0005832	1.51108	queuine tRNA-ribosyltransferase 1
ELOVL6	0.0003413	1.51102	ELOVL family member 6, elongation of long chain fatty acids (FEN1/Elo2, SUR4/Elo3-like, yeast)
KLF12	0.0002245	1.51079	Kruppel-like factor 12
NDRG3	0.0001	1.51054	NDRG family member 3
PPP2R5A	0.0004955	1.51053	protein phosphatase 2, regulatory subunit B@#$%&, alpha isoform
CRELD2	5.1e-05	1.51053	cysteine-rich with EGF-like domains 2
ZNF394	0.0001694	1.51045	zinc finger protein 394
YIPF1	3.81e-05	1.50999	Yip1 domain family, member 1
ACPL2	2.25e-05	1.50979	acid phosphatase-like 2
SH3BGRL3	0.0004118	1.50973	SH3 domain binding glutamic acid-rich protein like 3
SNHG9	0.0006639	1.5094	small nucleolar RNA host gene 9 (non-protein coding)
ZBTB4	1.31e-05	1.50939	zinc finger and BTB domain containing 4
SIGIRR	0.0001069	1.50915	single immunoglobulin and toll-interleukin 1 receptor (TIR) domain
ASCC3	6.68e-05	1.5079	activating signal cointegrator 1 complex subunit 3
IMPA1	8.93e-05	1.50729	inositol(myo)-1(or 4)-monophosphatase 1
KIAA0232	0.0001347	1.50679	KIAA0232
SP110	0.000983	1.50645	SP110 nuclear body protein
SRGAP2P1	3.44e-05	1.50634	SLIT-ROBO Rho GTPase activating protein 2 pseudogene 1
C10orf104	7.01e-05	1.5058	chromosome 10 open reading frame 104
NFYA	2.46e-05	1.50487	nuclear transcription factor Y, alpha
PEA15	0.000124	1.5048	phosphoprotein enriched in astrocytes 15
KIAA0232	2.36e-05	1.50459	KIAA0232
BTBD7	8.7e-06	1.50368	BTB (POZ) domain containing 7
TRIB2	0.0003172	1.50326	tribbles homolog 2 (Drosophila)
EGFLAM	0.00034	1.50326	EGF-like, fibronectin type III and laminin G domains
BAT2D1	0.0003137	1.50314	BAT2 domain containing 1
MOCOS	4.97e-05	1.50309	molybdenum cofactor sulfurase
PDCD4	2.79e-05	1.50232	programmed cell death 4 (neoplastic transformation inhibitor)
CAMTA1	0.0002383	1.50158	calmodulin binding transcription activator 1
UTP23	0.0002138	1.50147	UTP23, small subunit (SSU) processome component, homolog (yeast)
CTGLF2	0.0002761	1.50117	centaurin, gamma-like family, member 2
ZNF618	0.0005842	1.50107	zinc finger protein 618
TBL1XR1	1.6e-06	1.50067	transducin (beta)-like 1 X-linked receptor 1
LSM11	5.44e-05	1.50044	LSM11, U7 small nuclear RNA associated
NEFL	8.5e-05	0.669923	neurofilament, light polypeptide 68kDa
ANAPC4	4.3e-05	0.669612	anaphase promoting complex subunit 4
FOXN3	0.0002321	0.66954	forkhead box N3
TMEM18	0.0004403	0.669362	transmembrane protein 18
HIC2	2.67e-05	0.669327	hypermethylated in cancer 2
ATP5C1	0.0001411	0.669259	ATP synthase, H+ transporting, mitochondrial F1 complex, gamma polypeptide 1
SMCR7L	0.000168	0.668979	Smith-Magenis syndrome chromosome region, candidate 7-like
NSUN2	4e-07	0.668609	NOL1/NOP2/Sun domain family, member 2
UXS1	2.8e-06	0.668512	UDP-glucuronate decarboxylase 1
CALML4	0.0006036	0.668446	calmodulin-like 4
SLC25A23	2.5e-06	0.667921	solute carrier family 25 (mitochondrial carrier; phosphate carrier), member 23
DHTKD1	1.02e-05	0.66745	dehydrogenase E1 and transketolase domain containing 1
ZNF302	7.22e-05	0.667358	zinc finger protein 302
UBE2G1	8e-07	0.667201	ubiquitin-conjugating enzyme E2G 1 (UBC7 homolog, yeast)
C2orf37	3.09e-05	0.667084	chromosome 2 open reading frame 37
ARMCX3	0.0001536	0.667009	armadillo repeat containing, X-linked 3
MIB1	6.42e-05	0.666877	mindbomb homolog 1 (Drosophila)
SLC35F1	1.25e-05	0.666741	solute carrier family 35, member F1
NA	1e-07	0.666709	NA
GDF1	7.06e-05	0.666606	growth differentiation factor 1
RPL31	6.02e-05	0.666597	ribosomal protein L31
NA	0.0001745	0.666572	NA
BCL11A	0.0004821	0.666531	B-cell CLL/lymphoma 11A (zinc finger protein)
UBR3	0.0002189	0.666249	ubiquitin protein ligase E3 component n-recognin 3 (putative)
ZNF397	3e-06	0.666241	zinc finger protein 397
STK38L	1.23e-05	0.665857	serine/threonine kinase 38 like
CMTM4	7.99e-05	0.665802	CKLF-like MARVEL transmembrane domain containing 4
ERMP1	0.0001379	0.66579	endoplasmic reticulum metallopeptidase 1
OBSL1	0.0002846	0.665243	obscurin-like 1
CDC5L	9.9e-06	0.665113	CDC5 cell division cycle 5-like (S. pombe)
ANKLE2	3.01e-05	0.665112	ankyrin repeat and LEM domain containing 2
PAPOLA	0.0001505	0.664927	poly(A) polymerase alpha
PPAPDC2	5.95e-05	0.664831	phosphatidic acid phosphatase type 2 domain containing 2
ZNF711	1.16e-05	0.664653	zinc finger protein 711
PRKAG2	0.0006469	0.664612	protein kinase, AMP-activated, gamma 2 non-catalytic subunit
ID3	1e-06	0.66454	inhibitor of DNA binding 3, dominant negative helix-loop-helix protein
C22orf39	3.6e-06	0.664502	chromosome 22 open reading frame 39
SPHAR	0.0001366	0.66423	S-phase response (cyclin-related)
HDAC2	1.81e-05	0.664199	histone deacetylase 2
NUDT4	9.46e-05	0.663898	nudix (nucleoside diphosphate linked moiety X)-type motif 4
SLC2A14	5e-07	0.663877	solute carrier family 2 (facilitated glucose transporter), member 14
MYO1D	0.0003884	0.663788	myosin ID
ADAMTS1	4.8e-06	0.663302	ADAM metallopeptidase with thrombospondin type 1 motif, 1
NA	8.6e-06	0.663144	NA
HNRNPA3	1.26e-05	0.66287	heterogeneous nuclear ribonucleoprotein A3
SERBP1	0.000431	0.662467	SERPINE1 mRNA binding protein 1
VAPA	0.0008928	0.662251	VAMP (vesicle-associated membrane protein)-associated protein A, 33kDa
PPP4R2	3.09e-05	0.662228	protein phosphatase 4, regulatory subunit 2
EFHC1	1.51e-05	0.66188	EF-hand domain (C-terminal) containing 1
TBC1D1	4.2e-06	0.661785	TBC1 (tre-2/USP6, BUB2, cdc16) domain family, member 1
SPIRE1	0.0006941	0.661757	spire homolog 1 (Drosophila)
ZNF286A	4.45e-05	0.661707	zinc finger protein 286A
TMEM42	0.0001221	0.661051	transmembrane protein 42
PDE4DIP	0.000344	0.660974	phosphodiesterase 4D interacting protein
PCYT1A	3e-07	0.660963	phosphate cytidylyltransferase 1, choline, alpha
RFC5	0.0001815	0.660937	replication factor C (activator 1) 5, 36.5kDa
C1orf107	0.0001014	0.660846	chromosome 1 open reading frame 107
PDZRN3	9.66e-05	0.660843	PDZ domain containing ring finger 3
CUL4B	9e-07	0.660326	cullin 4B
ST7OT1	0.0003661	0.66027	ST7 overlapping transcript 1 (antisense non-coding RNA)
KLC1	4.88e-05	0.659858	kinesin light chain 1
IKZF5	0.0005311	0.659816	IKAROS family zinc finger 5 (Pegasus)
NOL11	8.1e-05	0.659548	nucleolar protein 11
SAT1	6.26e-05	0.659389	spermidine/spermine N1-acetyltransferase 1
SERBP1	3.8e-05	0.659365	SERPINE1 mRNA binding protein 1
HMGB3	0.0002122	0.659078	high-mobility group box 3
PPM1H	8.05e-05	0.659031	protein phosphatase 1H (PP2C domain containing)
SERP1	0.0002559	0.658715	stress-associated endoplasmic reticulum protein 1
NMT2	3.17e-05	0.658692	N-myristoyltransferase 2
ARHGAP18	3.24e-05	0.658633	Rho GTPase activating protein 18
KIAA0090	0.0001119	0.658625	KIAA0090
NA	0.0008515	0.658615	NA
DPY19L1	6.8e-06	0.658464	dpy-19-like 1 (C. elegans)
KLF7	0.0005737	0.658404	Kruppel-like factor 7 (ubiquitous)
PTBP2	0.0001802	0.658218	polypyrimidine tract binding protein 2
ZNF302	2.42e-05	0.658064	zinc finger protein 302
SH3GL1	1.69e-05	0.657984	SH3-domain GRB2-like 1
PTGR1	0.0001952	0.657966	prostaglandin reductase 1
ARIH1	0.0004695	0.657764	ariadne homolog, ubiquitin-conjugating enzyme E2 binding protein, 1 (Drosophila)
RNF170	0.0004747	0.657751	ring finger protein 170
BCL11A	0.0005805	0.657698	B-cell CLL/lymphoma 11A (zinc finger protein)
NA	2.9e-06	0.657549	NA
HIG2	1.13e-05	0.657535	hypoxia-inducible protein 2
EIF2S3	2.17e-05	0.657455	eukaryotic translation initiation factor 2, subunit 3 gamma, 52kDa
CAPRIN1	0.0001814	0.657073	cell cycle associated protein 1
NA	0.0009954	0.656992	NA
TSPAN7	0.0006069	0.656209	tetraspanin 7
MIB1	9.09e-05	0.656085	mindbomb homolog 1 (Drosophila)
ENO2	0.0004982	0.654762	enolase 2 (gamma, neuronal)
NA	0.0002007	0.654676	NA
NA	0.0002226	0.654622	NA
LDOC1	3.51e-05	0.654489	leucine zipper, down-regulated in cancer 1
TBL1X	0.0002816	0.654349	transducin (beta)-like 1X-linked
KLF13	0.0001403	0.653883	Kruppel-like factor 13
ZNF548	4.7e-06	0.653866	zinc finger protein 548
ANKRD11	0.0001521	0.653781	ankyrin repeat domain 11
CALML4	3e-06	0.653717	calmodulin-like 4
USP31	4e-06	0.6536	ubiquitin specific peptidase 31
JAG1	0.0001943	0.65321	jagged 1 (Alagille syndrome)
NA	2.3e-06	0.65317	NA
MREG	7.16e-05	0.653016	melanoregulin
CDC25A	0.0008017	0.652919	cell division cycle 25 homolog A (S. pombe)
SHROOM2	0.0004014	0.652842	shroom family member 2
MCCC2	0.0001788	0.652746	methylcrotonoyl-Coenzyme A carboxylase 2 (beta)
LOC550643	3.45e-05	0.652452	hypothetical LOC550643
NA	0.0003421	0.652082	NA
ALS2CR2	1.4e-06	0.651978	amyotrophic lateral sclerosis 2 (juvenile) chromosome region, candidate 2
C22orf9	9.4e-05	0.65195	chromosome 22 open reading frame 9
KCNJ4	0.0001574	0.651684	potassium inwardly-rectifying channel, subfamily J, member 4
DAK	8.69e-05	0.651547	dihydroxyacetone kinase 2 homolog (S. cerevisiae)
ANK3	5.14e-05	0.65152	ankyrin 3, node of Ranvier (ankyrin G)
PDCD10	1.92e-05	0.651436	programmed cell death 10
RBCK1	3.8e-06	0.651434	RanBP-type and C3HC4-type zinc finger containing 1
NA	0.0007864	0.651418	NA
LRRC8A	0.0006881	0.651345	leucine rich repeat containing 8 family, member A
SSR1	8e-07	0.65094	signal sequence receptor, alpha
NA	0.0001302	0.650787	NA
NA	0.0003351	0.650741	NA
FZR1	0.0004174	0.650605	fizzy/cell division cycle 20 related 1 (Drosophila)
SERBP1	8e-06	0.650513	SERPINE1 mRNA binding protein 1
CBS	0.0007618	0.6504	cystathionine-beta-synthase
CD24	0.0004637	0.650323	CD24 molecule
ARL17P1	0.0001192	0.650145	ADP-ribosylation factor-like 17 pseudogene 1
UROS	0.0003903	0.650006	uroporphyrinogen III synthase
ZNF404	5.01e-05	0.649749	zinc finger protein 404
COPS7B	0.0001947	0.64969	COP9 constitutive photomorphogenic homolog subunit 7B (Arabidopsis)
C1orf198	1.1e-06	0.649417	chromosome 1 open reading frame 198
RPS21	8.4e-06	0.649237	ribosomal protein S21
BLCAP	2.6e-06	0.649235	bladder cancer associated protein
EIF4E3	0.0002007	0.649057	eukaryotic translation initiation factor 4E family member 3
SLMO2	0.0005113	0.648999	slowmo homolog 2 (Drosophila)
NMD3	8.5e-06	0.648847	NMD3 homolog (S. cerevisiae)
BCL11A	0.0003317	0.648821	B-cell CLL/lymphoma 11A (zinc finger protein)
SSX2IP	0.0002367	0.648788	synovial sarcoma, X breakpoint 2 interacting protein
SIAH2	0.0002538	0.648726	seven in absentia homolog 2 (Drosophila)
LSM14B	0.0003111	0.648679	LSM14B, SCD6 homolog B (S. cerevisiae)
NA	0.0001384	0.648617	NA
NA	0.000431	0.648257	NA
NA	9.61e-05	0.648068	NA
NA	0.0003108	0.648037	NA
UBR3	0.0002133	0.647626	ubiquitin protein ligase E3 component n-recognin 3 (putative)
C6orf162	0.000352	0.647558	chromosome 6 open reading frame 162
LSS	1.14e-05	0.647383	lanosterol synthase (2,3-oxidosqualene-lanosterol cyclase)
C9orf127	2.74e-05	0.647192	chromosome 9 open reading frame 127
NA	0.0003677	0.646972	NA
F11R	6.71e-05	0.646863	F11 receptor
MIF4GD	6.61e-05	0.646803	MIF4G domain containing
LOC441453	1.94e-05	0.646766	similar to olfactory receptor, family 7, subfamily A, member 17
NA	7.4e-06	0.646556	NA
VEGFA	5.83e-05	0.646179	vascular endothelial growth factor A
NA	7.27e-05	0.645989	NA
LOC100132884	4.81e-05	0.64593	hypothetical protein LOC100132884
LACTB2	2.87e-05	0.645628	lactamase, beta 2
RPS28	5.1e-06	0.645363	ribosomal protein S28
ERMP1	9.95e-05	0.644927	endoplasmic reticulum metallopeptidase 1
ZCRB1	4.1e-06	0.644648	zinc finger CCHC-type and RNA binding motif 1
MRP63	1.8e-06	0.644515	mitochondrial ribosomal protein 63
CLN8	9.69e-05	0.644479	ceroid-lipofuscinosis, neuronal 8 (epilepsy, progressive with mental retardation)
TncRNA	1e-07	0.643916	trophoblast-derived noncoding RNA
NA	0.0001495	0.643839	NA
CENTD1	3.92e-05	0.643773	centaurin, delta 1
C16orf80	8e-07	0.64371	chromosome 16 open reading frame 80
RPRD1A	6.83e-05	0.643619	regulation of nuclear pre-mRNA domain containing 1A
SLC2A3	5.68e-05	0.643595	solute carrier family 2 (facilitated glucose transporter), member 3
MAML1	1.36e-05	0.643045	mastermind-like 1 (Drosophila)
NA	0.0005669	0.642902	NA
C9orf125	1.45e-05	0.642847	chromosome 9 open reading frame 125
NA	9.2e-06	0.642789	NA
IDH3G	5.7e-06	0.642601	isocitrate dehydrogenase 3 (NAD+) gamma
JOSD3	0.0002291	0.642426	Josephin domain containing 3
LOC116349	8.12e-05	0.642324	hypothetical protein BC014011
SMARCA1	0.0005545	0.642248	SWI/SNF related, matrix associated, actin dependent regulator of chromatin, subfamily a, member 1
TNRP	3.42e-05	0.642246	TMF regulated nuclear protein
NA	0.0009834	0.642026	NA
ATP8A1	0.0003079	0.642008	ATPase, aminophospholipid transporter (APLT), class I, type 8A, member 1
EP400NL	0.0006275	0.641926	EP400 N-terminal like
C14orf132	0.0002325	0.641669	chromosome 14 open reading frame 132
CBL	8.37e-05	0.641564	Cas-Br-M (murine) ecotropic retroviral transforming sequence
GCLM	0.0001266	0.641484	glutamate-cysteine ligase, modifier subunit
NA	0.0004753	0.641435	NA
TMEM127	0.0003092	0.64141	transmembrane protein 127
MRP63	3.82e-05	0.640948	mitochondrial ribosomal protein 63
PCF11	0.0003129	0.640887	PCF11, cleavage and polyadenylation factor subunit, homolog (S. cerevisiae)
LOC729680	4.04e-05	0.640364	hypothetical protein LOC729680
TCF3	7.2e-06	0.640316	transcription factor 3 (E2A immunoglobulin enhancer binding factors E12/E47)
ATXN3	0.0001075	0.640242	ataxin 3
PSMD10	2.16e-05	0.640203	proteasome (prosome, macropain) 26S subunit, non-ATPase, 10
LEPR	0.0008342	0.640024	leptin receptor
CYP2R1	2.1e-06	0.639619	cytochrome P450, family 2, subfamily R, polypeptide 1
GOLGA4	5.3e-06	0.639489	golgi autoantigen, golgin subfamily a, 4
CARD10	0.0001674	0.639185	caspase recruitment domain family, member 10
NA	8.14e-05	0.639146	NA
FBXL20	0.0002048	0.638948	F-box and leucine-rich repeat protein 20
DIDO1	0.0001192	0.638351	death inducer-obliterator 1
RNASEH1	1.66e-05	0.638171	ribonuclease H1
IGF2R	1.15e-05	0.637722	insulin-like growth factor 2 receptor
ACVR2B	0.0003044	0.637638	activin A receptor, type IIB
NA	0.0003739	0.637597	NA
GRB10	2.8e-06	0.637444	growth factor receptor-bound protein 10
CCDC53	2.38e-05	0.637379	coiled-coil domain containing 53
GNG4	0.0001111	0.637203	guanine nucleotide binding protein (G protein), gamma 4
C6orf162	1.5e-06	0.636955	chromosome 6 open reading frame 162
ANKRD5	0.0003105	0.636902	ankyrin repeat domain 5
LOC283267	3.11e-05	0.636783	hypothetical LOC283267
SEC62	0.0001451	0.63673	SEC62 homolog (S. cerevisiae)
TncRNA	2.6e-06	0.636254	trophoblast-derived noncoding RNA
NA	0.0001427	0.636221	NA
RAB11FIP4	5.29e-05	0.63597	RAB11 family interacting protein 4 (class II)
NA	5.65e-05	0.635962	NA
NA	0.0002899	0.635646	NA
GLRX	9.4e-06	0.635128	glutaredoxin (thioltransferase)
VPS41	4.33e-05	0.635098	vacuolar protein sorting 41 homolog (S. cerevisiae)
FLJ37798	0.0002157	0.634808	hypothetical gene supported by AK095117
CBS	1.94e-05	0.634598	cystathionine-beta-synthase
NA	0.0005553	0.63448	NA
NA	0.0001599	0.634198	NA
STK25	3.1e-06	0.633886	serine/threonine kinase 25 (STE20 homolog, yeast)
NASP	2.6e-06	0.633612	nuclear autoantigenic sperm protein (histone-binding)
IGF2R	0.0005768	0.633572	insulin-like growth factor 2 receptor
IGFBP7	0.0003447	0.633196	insulin-like growth factor binding protein 7
LYPLA2	0.0003736	0.633091	lysophospholipase II
FBXW4	< 1e-07	0.63301	F-box and WD repeat domain containing 4
SRR	0.0002434	0.632911	serine racemase
PREX1	0.0002603	0.632762	phosphatidylinositol 3,4,5-trisphosphate-dependent RAC exchanger 1
VAMP7	1.04e-05	0.632614	vesicle-associated membrane protein 7
SAP130	1.67e-05	0.632152	Sin3A-associated protein, 130kDa
NA	0.0005215	0.631987	NA
USP9X	6.6e-06	0.63125	ubiquitin specific peptidase 9, X-linked
USP40	9.9e-05	0.631249	ubiquitin specific peptidase 40
ZNF738	2.35e-05	0.631244	zinc finger protein 738
C5orf42	0.0003012	0.630929	chromosome 5 open reading frame 42
SAMD4A	0.000513	0.630898	sterile alpha motif domain containing 4A
TFRC	8e-06	0.630676	transferrin receptor (p90, CD71)
LETM1	5.33e-05	0.630659	leucine zipper-EF-hand containing transmembrane protein 1
SGPP2	0.0001929	0.630613	sphingosine-1-phosphate phosphotase 2
BRAF	4.77e-05	0.630566	v-raf murine sarcoma viral oncogene homolog B1
RGAG4	0.0001195	0.629995	retrotransposon gag domain containing 4
PNPLA4	0.0007206	0.629751	patatin-like phospholipase domain containing 4
WRNIP1	1.48e-05	0.629669	Werner helicase interacting protein 1
PITPNC1	0.0009779	0.629364	phosphatidylinositol transfer protein, cytoplasmic 1
CARM1	5e-05	0.629311	coactivator-associated arginine methyltransferase 1
C1orf25	6.7e-05	0.629263	chromosome 1 open reading frame 25
C14orf179	0.0009287	0.628957	chromosome 14 open reading frame 179
DLD	2.33e-05	0.628885	dihydrolipoamide dehydrogenase
GK	4.3e-06	0.62886	glycerol kinase
NA	0.0002106	0.628685	NA
PLA2G12A	0.0002848	0.628684	phospholipase A2, group XIIA
LYPLA2P1	6.89e-05	0.628193	lysophospholipase II pseudogene 1
CAPRIN1	2.16e-05	0.628066	cell cycle associated protein 1
RDM1	1.36e-05	0.627988	RAD52 motif 1
DCBLD1	4.71e-05	0.627867	discoidin, CUB and LCCL domain containing 1
RAB11FIP3	0.0005649	0.62727	RAB11 family interacting protein 3 (class II)
SPATA2	0.000363	0.627234	spermatogenesis associated 2
POMT2	0.0002572	0.627088	protein-O-mannosyltransferase 2
RNF187	4.7e-06	0.626973	ring finger protein 187
NA	1.92e-05	0.626913	NA
FBXO3	0.0007545	0.626869	F-box protein 3
SH3GLB1	6.1e-06	0.626779	SH3-domain GRB2-like endophilin B1
BRD4	0.0004002	0.62645	bromodomain containing 4
GORASP2	1.8e-06	0.625802	golgi reassembly stacking protein 2, 55kDa
UXS1	0.0006366	0.625794	UDP-glucuronate decarboxylase 1
NA	1e-07	0.625771	NA
ARIH1	4.08e-05	0.625729	ariadne homolog, ubiquitin-conjugating enzyme E2 binding protein, 1 (Drosophila)
JAG1	0.0005225	0.625717	jagged 1 (Alagille syndrome)
NA	9.2e-05	0.625661	NA
ZNF404	1.3e-05	0.625549	zinc finger protein 404
PS1TP4	8.7e-06	0.625428	HBV preS1-transactivated protein 4
PSMD10	< 1e-07	0.625377	proteasome (prosome, macropain) 26S subunit, non-ATPase, 10
KBTBD7	0.0002319	0.625359	kelch repeat and BTB (POZ) domain containing 7
DHX40	2e-06	0.625344	DEAH (Asp-Glu-Ala-His) box polypeptide 40
TNC	0.0001948	0.625286	tenascin C
SLC25A20	9.3e-05	0.625266	solute carrier family 25 (carnitine/acylcarnitine translocase), member 20
WDR33	0.0002106	0.625064	WD repeat domain 33
DDX10	9.6e-06	0.624902	DEAD (Asp-Glu-Ala-Asp) box polypeptide 10
DUSP1	5.61e-05	0.62485	dual specificity phosphatase 1
RBM17	2e-05	0.624061	RNA binding motif protein 17
CMTM4	3.71e-05	0.624035	CKLF-like MARVEL transmembrane domain containing 4
SNHG4	0.0001789	0.623944	small nucleolar RNA host gene 4 (non-protein coding)
HTATIP2	1.46e-05	0.623513	HIV-1 Tat interactive protein 2, 30kDa
IPO5	1.26e-05	0.623365	importin 5
C2orf74	2.03e-05	0.623325	chromosome 2 open reading frame 74
LOC283174	0.0001895	0.623041	hypothetical LOC283174
TAOK1	0.0001477	0.62272	TAO kinase 1
NA	6.92e-05	0.622605	NA
WHSC1	2.5e-06	0.622567	Wolf-Hirschhorn syndrome candidate 1
ERGIC2	7.8e-06	0.621917	ERGIC and golgi 2
POLQ	6.1e-06	0.621851	polymerase (DNA directed), theta
LOX	0.0001244	0.62185	lysyl oxidase
YRDC	2.44e-05	0.621686	yrdC domain containing (E. coli)
C1orf52	1.66e-05	0.62125	chromosome 1 open reading frame 52
TFRC	5.18e-05	0.62093	transferrin receptor (p90, CD71)
NA	8.03e-05	0.620627	NA
NA	3.83e-05	0.620461	NA
NA	2.37e-05	0.620236	NA
ABCC5	9.37e-05	0.620117	ATP-binding cassette, sub-family C (CFTR/MRP), member 5
NOL14	0.0002112	0.619855	nucleolar protein 14
NA	0.0006053	0.619786	NA
NA	0.0001387	0.61968	NA
SRGAP2	0.0001833	0.619388	SLIT-ROBO Rho GTPase activating protein 2
HERPUD1	1.8e-06	0.6193	homocysteine-inducible, endoplasmic reticulum stress-inducible, ubiquitin-like domain member 1
SATB1	3.5e-05	0.61927	SATB homeobox 1
KCNS3	2.04e-05	0.619094	potassium voltage-gated channel, delayed-rectifier, subfamily S, member 3
GINS1	2e-07	0.619089	GINS complex subunit 1 (Psf1 homolog)
CCDC3	0.0002686	0.618764	coiled-coil domain containing 3
ZCCHC12	9.2e-06	0.618625	zinc finger, CCHC domain containing 12
NUDT7	0.0001189	0.618596	nudix (nucleoside diphosphate linked moiety X)-type motif 7
BNIP3L	3.23e-05	0.618535	BCL2/adenovirus E1B 19kDa interacting protein 3-like
PEX12	6.65e-05	0.618228	peroxisomal biogenesis factor 12
TMEM134	0.0004204	0.617973	transmembrane protein 134
ALDH5A1	1.08e-05	0.617951	aldehyde dehydrogenase 5 family, member A1
NA	0.0001447	0.617738	NA
ATP6V0A1	0.0001871	0.617653	ATPase, H+ transporting, lysosomal V0 subunit a1
USP47	8.7e-05	0.617582	ubiquitin specific peptidase 47
TMEM48	8e-07	0.617493	transmembrane protein 48
NA	4.66e-05	0.617438	NA
HSPA1L	3.94e-05	0.617413	heat shock 70kDa protein 1-like
EPN2	0.0003269	0.617197	epsin 2
BRD9	0.0002168	0.616735	bromodomain containing 9
HSPA5	0.0004006	0.616615	heat shock 70kDa protein 5 (glucose-regulated protein, 78kDa)
FOXJ3	1.42e-05	0.616613	forkhead box J3
CNOT6	1.93e-05	0.616609	CCR4-NOT transcription complex, subunit 6
NA	6.63e-05	0.616508	NA
CYB5B	7.62e-05	0.616442	cytochrome b5 type B (outer mitochondrial membrane)
NA	2.03e-05	0.616413	NA
VAT1	0.0009197	0.616297	vesicle amine transport protein 1 homolog (T. californica)
RPS28	0.0004652	0.616035	ribosomal protein S28
NA	0.0007803	0.615937	NA
TJP2	5.85e-05	0.615923	tight junction protein 2 (zona occludens 2)
ZNF395	1e-07	0.615849	zinc finger protein 395
COQ9	2.6e-06	0.615694	coenzyme Q9 homolog (S. cerevisiae)
GNPAT	4e-07	0.615557	glyceronephosphate O-acyltransferase
HNRNPD	2.6e-06	0.615124	heterogeneous nuclear ribonucleoprotein D (AU-rich element RNA binding protein 1, 37kDa)
DYNC1H1	9.85e-05	0.615026	dynein, cytoplasmic 1, heavy chain 1
AHSA2	0.0001691	0.61493	AHA1, activator of heat shock 90kDa protein ATPase homolog 2 (yeast)
PION	0.0007444	0.614472	pigeon homolog (Drosophila)
PPAT	4.91e-05	0.614366	phosphoribosyl pyrophosphate amidotransferase
ENAH	0.0001877	0.614347	enabled homolog (Drosophila)
TRNT1	7e-07	0.6141	tRNA nucleotidyl transferase, CCA-adding, 1
TBL1X	1.6e-06	0.614046	transducin (beta)-like 1X-linked
HISPPD1	0.0005289	0.613888	histidine acid phosphatase domain containing 1
ELAVL1	6e-06	0.613792	ELAV (embryonic lethal, abnormal vision, Drosophila)-like 1 (Hu antigen R)
KCTD12	1.06e-05	0.61378	potassium channel tetramerisation domain containing 12
XPOT	3.7e-05	0.613713	exportin, tRNA (nuclear export receptor for tRNAs)
FANCF	3.68e-05	0.613393	Fanconi anemia, complementation group F
NA	0.0004916	0.613155	NA
ZAK	0.000584	0.612697	sterile alpha motif and leucine zipper containing kinase AZK
CYP1B1	8.53e-05	0.612237	cytochrome P450, family 1, subfamily B, polypeptide 1
TFRC	1.06e-05	0.611966	transferrin receptor (p90, CD71)
NA	0.0005019	0.61192	NA
NA	0.0006704	0.6117	NA
SLC5A3	5e-07	0.611555	solute carrier family 5 (inositol transporters), member 3
DHX40	1.88e-05	0.611544	DEAH (Asp-Glu-Ala-His) box polypeptide 40
NA	0.00078	0.611454	NA
NA	0.0001198	0.611374	NA
NA	4e-07	0.611274	NA
NA	1e-07	0.611035	NA
FAM119A	0.0002646	0.610952	family with sequence similarity 119, member A
ZNF395	0.0002097	0.609081	zinc finger protein 395
SLC2A3P1	1.1e-06	0.60891	solute carrier family 2 (facilitated glucose transporter), member 3 pseudogene 1
NRAS	3.4e-06	0.608347	neuroblastoma RAS viral (v-ras) oncogene homolog
CD24	4.03e-05	0.608314	CD24 molecule
CD109	1e-05	0.608207	CD109 molecule
LOC100128108	0.0002166	0.60809	hypothetical protein LOC100128108
LOC730101	0.0002446	0.607847	hypothetical LOC730101
BTBD11	8.2e-06	0.607617	BTB (POZ) domain containing 11
JAG1	0.0001128	0.607535	jagged 1 (Alagille syndrome)
NRARP	1.1e-06	0.607515	Notch-regulated ankyrin repeat protein
NA	0.0003161	0.607423	NA
UBE2D2	5.7e-06	0.607163	ubiquitin-conjugating enzyme E2D 2 (UBC4/5 homolog, yeast)
QDPR	3.7e-06	0.607051	quinoid dihydropteridine reductase
FZD6	0.0003349	0.606962	frizzled homolog 6 (Drosophila)
KIF5C	< 1e-07	0.606919	kinesin family member 5C
SDC2	5.1e-06	0.606911	syndecan 2
LOC400099	1.64e-05	0.606268	hypothetical gene supported by BC024195
NA	6.3e-06	0.606131	NA
SYNCRIP	2.8e-06	0.605938	synaptotagmin binding, cytoplasmic RNA interacting protein
CEP68	0.0002418	0.605613	centrosomal protein 68kDa
PLOD2	1e-05	0.605481	procollagen-lysine, 2-oxoglutarate 5-dioxygenase 2
TMEM56	6.2e-06	0.605258	transmembrane protein 56
FAM80B	1.02e-05	0.605249	family with sequence similarity 80, member B
ZCRB1	1.64e-05	0.60502	zinc finger CCHC-type and RNA binding motif 1
NA	0.00052	0.604423	NA
LOC100134937	0.0003359	0.604359	hypothetical LOC100134937
NA	8.6e-06	0.603765	NA
SLC16A1	1.11e-05	0.603618	solute carrier family 16, member 1 (monocarboxylic acid transporter 1)
SLC7A1	0.0007587	0.603602	solute carrier family 7 (cationic amino acid transporter, y+ system), member 1
C22orf32	9.25e-05	0.603462	chromosome 22 open reading frame 32
ABLIM1	1e-07	0.603255	actin binding LIM protein 1
PHYH	2e-07	0.60279	phytanoyl-CoA 2-hydroxylase
TPP1	2e-06	0.60269	tripeptidyl peptidase I
SLC16A1	3.62e-05	0.602287	solute carrier family 16, member 1 (monocarboxylic acid transporter 1)
SYNCRIP	0.000434	0.602215	synaptotagmin binding, cytoplasmic RNA interacting protein
MREG	0.0002129	0.601663	melanoregulin
ZNF395	8.26e-05	0.60154	zinc finger protein 395
ZAK	0.0002539	0.601438	sterile alpha motif and leucine zipper containing kinase AZK
NA	9.51e-05	0.601298	NA
STC2	6e-06	0.601223	stanniocalcin 2
CAMSAP1	3.38e-05	0.600716	calmodulin regulated spectrin-associated protein 1
NA	3.33e-05	0.600698	NA
PTEN	3.47e-05	0.600627	phosphatase and tensin homolog
PHKB	4.77e-05	0.600492	phosphorylase kinase, beta
IQWD1	1.65e-05	0.600103	IQ motif and WD repeats 1
EPPK1	1.1e-06	0.599297	epiplakin 1
CEP68	1.4e-05	0.599281	centrosomal protein 68kDa
ANKRD26	0.000111	0.598827	ankyrin repeat domain 26
MCM3APAS	1e-07	0.598368	minichromosome maintenance complex component 3 associated protein antisense
CBX6	4.3e-06	0.598102	chromobox homolog 6
SYTL5	0.0001496	0.598098	synaptotagmin-like 5
ATP7A	3.48e-05	0.598012	ATPase, Cu++ transporting, alpha polypeptide
COX11	2.4e-06	0.597862	COX11 homolog, cytochrome c oxidase assembly protein (yeast)
C20orf39	0.0002464	0.597588	chromosome 20 open reading frame 39
NA	0.0003467	0.59714	NA
AFF4	0.0008462	0.597099	AF4/FMR2 family, member 4
PDE4A	0.0002833	0.596797	phosphodiesterase 4A, cAMP-specific (phosphodiesterase E2 dunce homolog, Drosophila)
SERP1	3e-07	0.596655	stress-associated endoplasmic reticulum protein 1
TMEM158	1e-07	0.596439	transmembrane protein 158
NA	0.0001753	0.596417	NA
ANAPC10	6.7e-06	0.596381	anaphase promoting complex subunit 10
NA	0.0007671	0.596216	NA
PURG	4.83e-05	0.596144	purine-rich element binding protein G
CLPX	0.0004237	0.596043	ClpX caseinolytic peptidase X homolog (E. coli)
C6orf120	1e-07	0.595978	chromosome 6 open reading frame 120
C1orf151	7e-07	0.595762	chromosome 1 open reading frame 151
EIF4EBP1	7e-06	0.595513	eukaryotic translation initiation factor 4E binding protein 1
MGC16121	0.000155	0.595434	hypothetical protein MGC16121
GATAD2A	2.5e-06	0.595174	GATA zinc finger domain containing 2A
PAK2	0.0002952	0.595109	p21 protein (Cdc42/Rac)-activated kinase 2
PDLIM7	0.0008446	0.595067	PDZ and LIM domain 7 (enigma)
GLT8D2	0.0007896	0.595017	glycosyltransferase 8 domain containing 2
C11orf54	2.92e-05	0.594943	chromosome 11 open reading frame 54
STARD7	5e-07	0.594576	StAR-related lipid transfer (START) domain containing 7
LYPLA2	2.14e-05	0.594322	lysophospholipase II
NA	0.0004472	0.594172	NA
LYRM7	0.0001461	0.594157	Lyrm7 homolog (mouse)
TERF1	1.75e-05	0.593672	telomeric repeat binding factor (NIMA-interacting) 1
SIPA1L1	8.91e-05	0.592644	signal-induced proliferation-associated 1 like 1
PTPRJ	3.93e-05	0.592288	protein tyrosine phosphatase, receptor type, J
NA	2.6e-05	0.592233	NA
FAM80B	0.0001051	0.592199	family with sequence similarity 80, member B
CCND2	2.5e-06	0.592001	cyclin D2
SENP6	5.74e-05	0.591691	SUMO1/sentrin specific peptidase 6
SEC62	1.84e-05	0.591198	SEC62 homolog (S. cerevisiae)
SMARCA1	6.9e-06	0.591105	SWI/SNF related, matrix associated, actin dependent regulator of chromatin, subfamily a, member 1
PIGV	8.01e-05	0.590165	phosphatidylinositol glycan anchor biosynthesis, class V
STXBP4	4.31e-05	0.590127	syntaxin binding protein 4
TBL1X	1e-06	0.589741	transducin (beta)-like 1X-linked
NA	1.1e-06	0.589696	NA
LSM5	0.0008578	0.589425	LSM5 homolog, U6 small nuclear RNA associated (S. cerevisiae)
TRIM9	2.25e-05	0.589083	tripartite motif-containing 9
LY6E	1.5e-06	0.588909	lymphocyte antigen 6 complex, locus E
DICER1	9.17e-05	0.588095	dicer 1, ribonuclease type III
SLC1A5	9.66e-05	0.587832	solute carrier family 1 (neutral amino acid transporter), member 5
PPAT	1.48e-05	0.587659	phosphoribosyl pyrophosphate amidotransferase
ID1	6.15e-05	0.587464	inhibitor of DNA binding 1, dominant negative helix-loop-helix protein
NA	4.48e-05	0.58738	NA
NA	2.1e-06	0.587366	NA
AP3M1	0.0003131	0.587332	adaptor-related protein complex 3, mu 1 subunit
KIAA0430	1.55e-05	0.587226	KIAA0430
ATP11A	2.5e-05	0.587091	ATPase, class VI, type 11A
NA	2.29e-05	0.587028	NA
TMEM47	2.28e-05	0.586473	transmembrane protein 47
PCK2	3.23e-05	0.586262	phosphoenolpyruvate carboxykinase 2 (mitochondrial)
NA	3.5e-06	0.585456	NA
MAP3K5	1.31e-05	0.585361	mitogen-activated protein kinase kinase kinase 5
AP3M1	6.8e-06	0.585172	adaptor-related protein complex 3, mu 1 subunit
EFR3B	5.82e-05	0.584969	EFR3 homolog B (S. cerevisiae)
LCOR	2.06e-05	0.584948	ligand dependent nuclear receptor corepressor
NA	0.0005703	0.584853	NA
WDR77	1.53e-05	0.584757	WD repeat domain 77
RASL10B	4.63e-05	0.584656	RAS-like, family 10, member B
SLC2A12	7.52e-05	0.5844	solute carrier family 2 (facilitated glucose transporter), member 12
ITPR3	0.0002212	0.584397	inositol 1,4,5-triphosphate receptor, type 3
EIF4E3	1.3e-06	0.584341	eukaryotic translation initiation factor 4E family member 3
ENAH	1.4e-06	0.584275	enabled homolog (Drosophila)
NOG	1.21e-05	0.584221	noggin
MIB1	< 1e-07	0.583852	mindbomb homolog 1 (Drosophila)
CBX6	0.0002729	0.583474	chromobox homolog 6
NA	0.0004461	0.583374	NA
NA	4.67e-05	0.583157	NA
UBE2G2	0.0001431	0.582673	ubiquitin-conjugating enzyme E2G 2 (UBC7 homolog, yeast)
PPP2R1B	< 1e-07	0.582529	protein phosphatase 2 (formerly 2A), regulatory subunit A, beta isoform
RNF130	7e-06	0.582361	ring finger protein 130
EIF2S2	8.89e-05	0.582083	eukaryotic translation initiation factor 2, subunit 2 beta, 38kDa
LOC100132999	0.0002015	0.581973	hypothetical protein LOC100132999
RBBP6	0.0006	0.581912	retinoblastoma binding protein 6
LOC169834	0.0004348	0.581514	hypothetical protein LOC169834
DUT	6.1e-06	0.581049	deoxyuridine triphosphatase
INSIG1	2.9e-06	0.580736	insulin induced gene 1
FAM62B	6.28e-05	0.580439	family with sequence similarity 62 (C2 domain containing) member B
PTBP2	7.09e-05	0.580406	polypyrimidine tract binding protein 2
KCTD12	3.44e-05	0.580242	potassium channel tetramerisation domain containing 12
PIGV	3.35e-05	0.580199	phosphatidylinositol glycan anchor biosynthesis, class V
PMEPA1	0.0005939	0.57999	prostate transmembrane protein, androgen induced 1
DCTN4	3.79e-05	0.579847	dynactin 4 (p62)
MKL2	7.6e-05	0.579847	MKL/myocardin-like 2
TBL1X	0.0004422	0.579841	transducin (beta)-like 1X-linked
YOD1	5.73e-05	0.579727	YOD1 OTU deubiquinating enzyme 1 homolog (S. cerevisiae)
KIAA1147	5.5e-06	0.579061	KIAA1147
LOC100129673	3.1e-06	0.579048	similar to hCG2042915
COX11	2.3e-05	0.579044	COX11 homolog, cytochrome c oxidase assembly protein (yeast)
PCDHGC3	8.11e-05	0.578615	protocadherin gamma subfamily C, 3
TRDMT1	0.0001349	0.578457	tRNA aspartic acid methyltransferase 1
C1orf115	6.9e-06	0.57797	chromosome 1 open reading frame 115
CANX	1e-05	0.577922	calnexin
GATAD2A	6.9e-06	0.577891	GATA zinc finger domain containing 2A
DICER1	2.69e-05	0.577799	dicer 1, ribonuclease type III
ZNF493	0.0002358	0.577534	zinc finger protein 493
VASH1	0.0001504	0.57677	vasohibin 1
EIF2C4	0.0001269	0.576707	eukaryotic translation initiation factor 2C, 4
UNC5B	0.0001112	0.575829	unc-5 homolog B (C. elegans)
TBC1D16	0.0001582	0.575593	TBC1 domain family, member 16
CASK	3.2e-06	0.575433	calcium/calmodulin-dependent serine protein kinase (MAGUK family)
PCDH10	1.93e-05	0.575251	protocadherin 10
SLC16A1	9.43e-05	0.575245	solute carrier family 16, member 1 (monocarboxylic acid transporter 1)
LONRF2	2.3e-06	0.575122	LON peptidase N-terminal domain and ring finger 2
NA	0.0005511	0.574839	NA
ZFYVE16	0.0003618	0.574607	zinc finger, FYVE domain containing 16
SLC6A8	6.86e-05	0.574572	solute carrier family 6 (neurotransmitter transporter, creatine), member 8
DUSP1	< 1e-07	0.574109	dual specificity phosphatase 1
MFSD8	5.73e-05	0.573952	major facilitator superfamily domain containing 8
NA	5.9e-05	0.573184	NA
VAMP1	1.5e-06	0.57274	vesicle-associated membrane protein 1 (synaptobrevin 1)
C6orf199	0.0003056	0.572347	chromosome 6 open reading frame 199
NA	0.0002683	0.572256	NA
WHSC1	5.7e-06	0.571957	Wolf-Hirschhorn syndrome candidate 1
RBM33	0.0002586	0.570422	RNA binding motif protein 33
LOX	0.0001792	0.570384	lysyl oxidase
B4GALT6	2e-06	0.570352	UDP-Gal:betaGlcNAc beta 1,4- galactosyltransferase, polypeptide 6
TCFL5	1e-07	0.570291	transcription factor-like 5 (basic helix-loop-helix)
FZD1	8.42e-05	0.570242	frizzled homolog 1 (Drosophila)
DHX30	0.0006201	0.570073	DEAH (Asp-Glu-Ala-His) box polypeptide 30
C20orf108	8.5e-06	0.569903	chromosome 20 open reading frame 108
NA	< 1e-07	0.569758	NA
NA	2.5e-06	0.569676	NA
TMEM47	8.6e-06	0.568775	transmembrane protein 47
GCA	1.26e-05	0.56859	grancalcin, EF-hand calcium binding protein
SLC16A1	4.79e-05	0.568421	solute carrier family 16, member 1 (monocarboxylic acid transporter 1)
URB1	2.21e-05	0.568313	URB1 ribosome biogenesis 1 homolog (S. cerevisiae)
DENR	6.2e-06	0.568262	density-regulated protein
LOC643988	3.88e-05	0.56826	hypothetical LOC643988
C11orf54	1e-06	0.56814	chromosome 11 open reading frame 54
CAMLG	3.7e-06	0.568053	calcium modulating ligand
KPNA3	1.5e-06	0.567952	karyopherin alpha 3 (importin alpha 4)
CMTM3	2.17e-05	0.567785	CKLF-like MARVEL transmembrane domain containing 3
ARF3	5e-07	0.567753	ADP-ribosylation factor 3
NA	7.8e-06	0.567667	NA
SLC7A1	< 1e-07	0.56718	solute carrier family 7 (cationic amino acid transporter, y+ system), member 1
MBOAT2	1.1e-05	0.567012	membrane bound O-acyltransferase domain containing 2
ZDHHC20	4.6e-06	0.566594	zinc finger, DHHC-type containing 20
NA	0.0002593	0.566033	NA
FJX1	4.76e-05	0.565856	four jointed box 1 (Drosophila)
PRDM13	0.0001982	0.565825	PR domain containing 13
C9orf125	0.0003743	0.565799	chromosome 9 open reading frame 125
ZNF207	4.35e-05	0.565378	zinc finger protein 207
SMCHD1	0.0001392	0.565313	structural maintenance of chromosomes flexible hinge domain containing 1
LRRC47	3.55e-05	0.565261	leucine rich repeat containing 47
DZIP3	0.0002311	0.564859	DAZ interacting protein 3, zinc finger
CADM1	1.02e-05	0.564812	cell adhesion molecule 1
2009-09-06	0.0001235	0.564443	septin 6
PLOD2	3.8e-06	0.56436	procollagen-lysine, 2-oxoglutarate 5-dioxygenase 2
EIF4E	7.81e-05	0.564212	eukaryotic translation initiation factor 4E
CENTG3	2.76e-05	0.564104	centaurin, gamma 3
NA	0.0004478	0.563956	NA
RNASEH2B	0.0003842	0.563888	ribonuclease H2, subunit B
NA	0.0005721	0.563692	NA
C19orf23	0.0006695	0.563269	chromosome 19 open reading frame 23
RAB31	1.2e-06	0.562999	RAB31, member RAS oncogene family
C20orf108	3e-07	0.562061	chromosome 20 open reading frame 108
CYP2R1	0.0002424	0.561893	cytochrome P450, family 2, subfamily R, polypeptide 1
ADRB1	0.0005057	0.56185	adrenergic, beta-1-, receptor
PARD3	5.51e-05	0.56167	par-3 partitioning defective 3 homolog (C. elegans)
DBR1	0.0003536	0.56148	debranching enzyme homolog 1 (S. cerevisiae)
NA	2.28e-05	0.561455	NA
NXT2	3.5e-05	0.561195	nuclear transport factor 2-like export factor 2
PIGL	7.8e-06	0.561164	phosphatidylinositol glycan anchor biosynthesis, class L
NA	5.5e-06	0.561076	NA
PTGER3	1.2e-06	0.560889	prostaglandin E receptor 3 (subtype EP3)
NA	0.0003307	0.560808	NA
RNF41	1e-06	0.560186	ring finger protein 41
SLC7A5	2e-07	0.559897	solute carrier family 7 (cationic amino acid transporter, y+ system), member 5
KLHL3	2.55e-05	0.559572	kelch-like 3 (Drosophila)
TMEM107	9.34e-05	0.559113	transmembrane protein 107
FOXQ1	1.2e-06	0.559102	forkhead box Q1
OFD1	0.0002123	0.559017	oral-facial-digital syndrome 1
PPP2R2D	0.0001095	0.558507	protein phosphatase 2, regulatory subunit B, delta isoform
DENR	< 1e-07	0.558301	density-regulated protein
OLA1	2.12e-05	0.55814	Obg-like ATPase 1
GNS	0.0001372	0.557905	glucosamine (N-acetyl)-6-sulfatase
SOCS7	1.5e-06	0.557486	suppressor of cytokine signaling 7
GATAD2A	1.6e-06	0.556736	GATA zinc finger domain containing 2A
DNAL1	5.8e-06	0.556695	dynein, axonemal, light chain 1
NA	4e-07	0.556523	NA
RNF125	7e-07	0.556445	ring finger protein 125
ACVR2B	2.22e-05	0.556057	activin A receptor, type IIB
CUGBP2	0.0003184	0.555999	CUG triplet repeat, RNA binding protein 2
C12orf11	1e-07	0.555692	chromosome 12 open reading frame 11
C9orf41	0.0002054	0.555225	chromosome 9 open reading frame 41
PUS7L	8e-07	0.555178	pseudouridylate synthase 7 homolog (S. cerevisiae)-like
ALDH6A1	7.1e-05	0.554912	aldehyde dehydrogenase 6 family, member A1
NA	4.15e-05	0.554871	NA
MAL2	5e-07	0.554608	mal, T-cell differentiation protein 2
TSN	1.58e-05	0.554591	translin
KIAA0195	4.42e-05	0.553717	KIAA0195
ACSM3	2.34e-05	0.553528	acyl-CoA synthetase medium-chain family member 3
CMTM3	8.97e-05	0.552994	CKLF-like MARVEL transmembrane domain containing 3
MIA3	0.0004193	0.552905	melanoma inhibitory activity family, member 3
PPP2R5C	0.00034	0.552827	protein phosphatase 2, regulatory subunit B@#$%&, gamma isoform
ZNF512B	3.96e-05	0.552791	zinc finger protein 512B
TERF1	4.42e-05	0.55278	telomeric repeat binding factor (NIMA-interacting) 1
MAPKAP1	1.23e-05	0.552371	mitogen-activated protein kinase associated protein 1
NA	0.0001494	0.551949	NA
NA	0.0001747	0.551767	NA
ARL1	8.8e-06	0.551725	ADP-ribosylation factor-like 1
IFT74	3.12e-05	0.551627	intraflagellar transport 74 homolog (Chlamydomonas)
TIMP3	0.0002367	0.551491	TIMP metallopeptidase inhibitor 3
NA	9.6e-06	0.551436	NA
NPTX2	9.69e-05	0.550599	neuronal pentraxin II
LOC439938	0.0005597	0.550586	hypothetical gene supported by NM_178534
TMEM20	7.77e-05	0.55011	transmembrane protein 20
NA	6e-07	0.549845	NA
C11orf41	7.35e-05	0.549337	chromosome 11 open reading frame 41
BEX4	< 1e-07	0.549288	BEX family member 4
TNPO3	5.23e-05	0.548964	transportin 3
NMRAL1	2.96e-05	0.548701	NmrA-like family domain containing 1
SYNGR1	0.0001121	0.548696	synaptogyrin 1
STXBP4	5.76e-05	0.54853	syntaxin binding protein 4
FLJ39582	0.0001306	0.548352	hypothetical LOC439931
UQCC	0.0007151	0.54821	ubiquinol-cytochrome c reductase complex chaperone
KIF3C	5.79e-05	0.547773	kinesin family member 3C
NA	1.09e-05	0.547503	NA
C9orf41	0.0004036	0.547394	chromosome 9 open reading frame 41
TMEM183A	6.3e-06	0.547089	transmembrane protein 183A
ARL1	0.0003149	0.546628	ADP-ribosylation factor-like 1
TNPO3	1.82e-05	0.54661	transportin 3
DYNC1LI2	2.19e-05	0.546391	dynein, cytoplasmic 1, light intermediate chain 2
MAPK6	2e-07	0.546292	mitogen-activated protein kinase 6
NA	3.3e-05	0.545803	NA
SLC35F2	< 1e-07	0.545588	solute carrier family 35, member F2
JUN	4.1e-06	0.545444	jun oncogene
NA	5e-07	0.545142	NA
DPY19L2P2	4.22e-05	0.54512	dpy-19-like 2 pseudogene 2 (C. elegans)
PCDHB6	8.9e-06	0.544854	protocadherin beta 6
EIF4E3	0.0006422	0.544739	eukaryotic translation initiation factor 4E family member 3
SHCBP1	7.57e-05	0.5445	SHC SH2-domain binding protein 1
NCBP2	3.6e-06	0.544081	nuclear cap binding protein subunit 2, 20kDa
CENTG3	1.61e-05	0.544034	centaurin, gamma 3
DKFZP434I0714	3.56e-05	0.543775	hypothetical protein DKFZP434I0714
C21orf86	2.9e-06	0.543761	chromosome 21 open reading frame 86
INSIG1	6e-07	0.543489	insulin induced gene 1
SFRS11	1.24e-05	0.543417	splicing factor, arginine/serine-rich 11
FOS	9.36e-05	0.543245	v-fos FBJ murine osteosarcoma viral oncogene homolog
AIM1	0.0008908	0.543177	absent in melanoma 1
SMC1A	1.9e-06	0.542529	structural maintenance of chromosomes 1A
HABP4	5.56e-05	0.542396	hyaluronan binding protein 4
METT10D	3e-07	0.541063	methyltransferase 10 domain containing
NRAS	7.5e-05	0.540623	neuroblastoma RAS viral (v-ras) oncogene homolog
NA	0.0004732	0.54004	NA
SH3PXD2A	1.8e-06	0.539709	SH3 and PX domains 2A
SLC16A1	1.13e-05	0.5396	solute carrier family 16, member 1 (monocarboxylic acid transporter 1)
NA	0.0001593	0.539276	NA
NA	0.0006706	0.539238	NA
GRB10	3.35e-05	0.538245	growth factor receptor-bound protein 10
NA	0.000413	0.537619	NA
NA	0.0004571	0.536171	NA
DCTN4	3.7e-06	0.535996	dynactin 4 (p62)
SMARCA1	4.14e-05	0.535637	SWI/SNF related, matrix associated, actin dependent regulator of chromatin, subfamily a, member 1
C14orf126	2.32e-05	0.535405	chromosome 14 open reading frame 126
C21orf86	0.0007229	0.535393	chromosome 21 open reading frame 86
EXOC5	7e-07	0.534817	exocyst complex component 5
NA	6.8e-06	0.534443	NA
HELLS	1.38e-05	0.534102	helicase, lymphoid-specific
MED1	8.47e-05	0.533923	mediator complex subunit 1
CGA	2.96e-05	0.533351	glycoprotein hormones, alpha polypeptide
ZDHHC20	2.1e-06	0.533183	zinc finger, DHHC-type containing 20
WDR77	2.3e-06	0.532958	WD repeat domain 77
SPIRE1	< 1e-07	0.532221	spire homolog 1 (Drosophila)
DNAJB6	0.0002297	0.532173	DnaJ (Hsp40) homolog, subfamily B, member 6
UBL3	3.34e-05	0.532124	ubiquitin-like 3
DDHD1	3e-07	0.53204	DDHD domain containing 1
BICD2	0.0004389	0.531048	bicaudal D homolog 2 (Drosophila)
UNC84A	0.0006485	0.530885	unc-84 homolog A (C. elegans)
NA	6.5e-06	0.530767	NA
LOC153682	0.0001067	0.529543	hypothetical protein LOC153682
WDR6	0.0007033	0.529284	WD repeat domain 6
DENR	3.8e-06	0.528615	density-regulated protein
REEP5	4e-07	0.528239	receptor accessory protein 5
TIMP3	8.6e-06	0.528079	TIMP metallopeptidase inhibitor 3
SCAMP1	1.06e-05	0.527466	secretory carrier membrane protein 1
SOX11	4.7e-06	0.526966	SRY (sex determining region Y)-box 11
SCAMP1	1.7e-06	0.526829	secretory carrier membrane protein 1
SLC7A2	< 1e-07	0.526741	solute carrier family 7 (cationic amino acid transporter, y+ system), member 2
NA	1.4e-06	0.52567	NA
NEK9	2e-07	0.525586	NIMA (never in mitosis gene a)- related kinase 9
C1orf25	4.2e-06	0.525553	chromosome 1 open reading frame 25
INSM1	2.6e-06	0.525034	insulinoma-associated 1
RNF11	4.35e-05	0.524155	ring finger protein 11
LOC202781	7e-07	0.524099	hypothetical protein LOC202781
NA	0.0001859	0.524025	NA
LBH	6e-07	0.522937	limb bud and heart development homolog (mouse)
NA	0.0001698	0.522847	NA
SOX11	2.2e-06	0.522647	SRY (sex determining region Y)-box 11
FGFR1OP2	4.7e-06	0.522169	FGFR1 oncogene partner 2
OGFRL1	7e-07	0.522105	opioid growth factor receptor-like 1
NA	8.33e-05	0.521987	NA
C22orf9	4.8e-06	0.521612	chromosome 22 open reading frame 9
LOC286161	1e-07	0.52159	hypothetical protein LOC286161
TMEM107	4.44e-05	0.521269	transmembrane protein 107
NA	0.0004858	0.520817	NA
NA	1.08e-05	0.520341	NA
C11orf71	2.41e-05	0.519933	chromosome 11 open reading frame 71
TMEM65	7.7e-06	0.519876	transmembrane protein 65
SPAG9	1.13e-05	0.519281	sperm associated antigen 9
RBM26	5.46e-05	0.519235	RNA binding motif protein 26
SLC16A10	5.7e-06	0.518822	solute carrier family 16, member 10 (aromatic amino acid transporter)
NANP	1.73e-05	0.518411	N-acetylneuraminic acid phosphatase
RAB33B	0.0008802	0.517818	RAB33B, member RAS oncogene family
NA	5.2e-06	0.517519	NA
WDR6	9e-05	0.51657	WD repeat domain 6
XK	7.53e-05	0.516241	X-linked Kx blood group (McLeod syndrome)
SLC5A3	1.47e-05	0.516154	solute carrier family 5 (inositol transporters), member 3
TTC30A	0.0001484	0.515844	tetratricopeptide repeat domain 30A
CYP1B1	0.0006784	0.515832	cytochrome P450, family 1, subfamily B, polypeptide 1
RNF125	0.0001273	0.515226	ring finger protein 125
NA	0.0009094	0.514585	NA
ERGIC2	3.53e-05	0.513939	ERGIC and golgi 2
NA	0.0001988	0.513608	NA
GNAS	4.17e-05	0.513433	GNAS complex locus
WDR91	0.0001151	0.513332	WD repeat domain 91
HNRNPA0	6e-07	0.513303	heterogeneous nuclear ribonucleoprotein A0
C12orf32	8e-07	0.513245	chromosome 12 open reading frame 32
POLR3H	1.2e-06	0.512834	polymerase (RNA) III (DNA directed) polypeptide H (22.9kD)
API5	9e-07	0.51251	apoptosis inhibitor 5
TMED8	< 1e-07	0.512499	transmembrane emp24 protein transport domain containing 8
NA	0.0001691	0.511478	NA
KIAA1545	2.4e-06	0.511333	KIAA1545 protein
AQP3	0.0003828	0.510824	aquaporin 3 (Gill blood group)
PHLDA2	6.27e-05	0.510766	pleckstrin homology-like domain, family A, member 2
NA	5.3e-06	0.510759	NA
MPZL1	4.7e-06	0.509914	myelin protein zero-like 1
NA	7.91e-05	0.509785	NA
H2AFY	2.4e-06	0.509756	H2A histone family, member Y
NA	3e-05	0.509627	NA
KCNMB4	3.7e-06	0.509192	potassium large conductance calcium-activated channel, subfamily M, beta member 4
ZKSCAN2	0.0006516	0.509017	zinc finger with KRAB and SCAN domains 2
YLPM1	0.0003631	0.508859	YLP motif containing 1
GDAP1	1.2e-06	0.508405	ganglioside-induced differentiation-associated protein 1
SLC22A5	5e-07	0.507871	solute carrier family 22 (organic cation/carnitine transporter), member 5
CUGBP1	1e-06	0.50785	CUG triplet repeat, RNA binding protein 1
FOSL2	0.0002374	0.507437	FOS-like antigen 2
NEDD4L	6.2e-06	0.507306	neural precursor cell expressed, developmentally down-regulated 4-like
TSFM	6.86e-05	0.50718	Ts translation elongation factor, mitochondrial
DICER1	2.6e-06	0.506821	dicer 1, ribonuclease type III
B4GALT6	6e-07	0.506699	UDP-Gal:betaGlcNAc beta 1,4- galactosyltransferase, polypeptide 6
NDRG1	9e-07	0.506659	N-myc downstream regulated gene 1
NA	0.0001646	0.506528	NA
BICD2	5.7e-06	0.506135	bicaudal D homolog 2 (Drosophila)
ZAK	3e-07	0.505481	sterile alpha motif and leucine zipper containing kinase AZK
NUFIP1	0.0002693	0.505377	nuclear fragile X mental retardation protein interacting protein 1
TNPO3	3.2e-06	0.50522	transportin 3
NDE1	1e-07	0.505191	nudE nuclear distribution gene E homolog 1 (A. nidulans)
ZNF17	0.0001035	0.50467	zinc finger protein 17
ATP6V1F	< 1e-07	0.504351	ATPase, H+ transporting, lysosomal 14kDa, V1 subunit F
FBXO45	0.0001143	0.503739	F-box protein 45
MTHFD2	1.9e-06	0.503676	methylenetetrahydrofolate dehydrogenase (NADP+ dependent) 2, methenyltetrahydrofolate cyclohydrolase
C17orf58	3e-07	0.503571	chromosome 17 open reading frame 58
CD47	2e-07	0.50356	CD47 molecule
ZNF397OS	0.0003483	0.503258	zinc finger protein 397 opposite strand
EFHA1	2.5e-06	0.502921	EF-hand domain family, member A1
GHITM	7e-07	0.502409	growth hormone inducible transmembrane protein
NA	0.0003712	0.502326	NA
RP5-1022P6.2	7.43e-05	0.501357	hypothetical protein KIAA1434
ALG10B	1.14e-05	0.501283	asparagine-linked glycosylation 10 homolog B (yeast, alpha-1,2-glucosyltransferase)
SOX11	2.11e-05	0.501161	SRY (sex determining region Y)-box 11
LOC149832	3.4e-05	0.501093	hypothetical protein LOC149832
LOC646903	8.76e-05	0.500713	hypothetical LOC646903
DYNC1LI2	0.0003604	0.500135	dynein, cytoplasmic 1, light intermediate chain 2
SPAG9	1.2e-06	0.500102	sperm associated antigen 9
LOC100130531	1.06e-05	0.499566	hypothetical protein LOC100130531
ZNF853	5.36e-05	0.499453	zinc finger protein 853
MRPS14	2.4e-06	0.49921	mitochondrial ribosomal protein S14
CCAR1	8.64e-05	0.498733	cell division cycle and apoptosis regulator 1
NA	0.0003706	0.498062	NA
MYO5A	1.5e-06	0.497357	myosin VA (heavy chain 12, myoxin)
EIF4E3	0.0001109	0.497285	eukaryotic translation initiation factor 4E family member 3
ANKFY1	0.0004587	0.496878	ankyrin repeat and FYVE domain containing 1
CCND2	0.0001796	0.495464	cyclin D2
ZNF599	1.3e-06	0.49491	zinc finger protein 599
NA	5.68e-05	0.494593	NA
USP6NL	1.24e-05	0.49412	USP6 N-terminal like
NA	3.44e-05	0.494111	NA
RAB31	4e-07	0.493761	RAB31, member RAS oncogene family
NA	< 1e-07	0.493179	NA
USP54	1.81e-05	0.49306	ubiquitin specific peptidase 54
OXCT1	2e-07	0.492512	3-oxoacid CoA transferase 1
PCDHB5	3.6e-06	0.492393	protocadherin beta 5
NA	1.7e-06	0.492387	NA
RCOR1	< 1e-07	0.492368	REST corepressor 1
METTL9	6e-07	0.491594	methyltransferase like 9
C16orf35	< 1e-07	0.490675	chromosome 16 open reading frame 35
NA	0.0001366	0.489627	NA
DYNC1LI2	9e-07	0.488833	dynein, cytoplasmic 1, light intermediate chain 2
KIAA1274	0.0003117	0.488172	KIAA1274
RAB31	3e-07	0.48812	RAB31, member RAS oncogene family
KPNA3	< 1e-07	0.488004	karyopherin alpha 3 (importin alpha 4)
TSFM	3.42e-05	0.487782	Ts translation elongation factor, mitochondrial
BICD2	6e-07	0.487757	bicaudal D homolog 2 (Drosophila)
API5	8e-07	0.487672	apoptosis inhibitor 5
DCLK1	9e-07	0.487279	doublecortin-like kinase 1
ANKFY1	5e-07	0.486965	ankyrin repeat and FYVE domain containing 1
FLJ42562	0.0001434	0.486963	similar to echinoderm microtubule associated protein like 5
GRSF1	1e-07	0.485934	G-rich RNA sequence binding factor 1
WDR27	0.0001443	0.485803	WD repeat domain 27
ALG10B	0.0004184	0.484897	asparagine-linked glycosylation 10 homolog B (yeast, alpha-1,2-glucosyltransferase)
NA	5.4e-06	0.484575	NA
MCART1	9.2e-06	0.484543	mitochondrial carrier triple repeat 1
GSTO2	5.2e-06	0.483867	glutathione S-transferase omega 2
MED6	1.19e-05	0.483596	mediator complex subunit 6
MPP5	1.4e-06	0.482937	membrane protein, palmitoylated 5 (MAGUK p55 subfamily member 5)
MPZL1	1.19e-05	0.482704	myelin protein zero-like 1
EAF1	2.8e-06	0.482117	ELL associated factor 1
EGLN3	3.81e-05	0.481477	egl nine homolog 3 (C. elegans)
MYOM2	1.43e-05	0.481452	myomesin (M-protein) 2, 165kDa
MED1	2e-07	0.481342	mediator complex subunit 1
NA	1.5e-06	0.481018	NA
POU4F1	3.4e-06	0.480437	POU class 4 homeobox 1
SCAMP1	2.8e-06	0.480316	secretory carrier membrane protein 1
NA	0.0004981	0.478397	NA
RC3H2	1.14e-05	0.478346	ring finger and CCCH-type zinc finger domains 2
NA	1.46e-05	0.47755	NA
PKP4	0.0001257	0.477431	plakophilin 4
TPPP	9e-07	0.47723	tubulin polymerization promoting protein
C20orf142	3.7e-06	0.476913	chromosome 20 open reading frame 142
LRRC8A	1.9e-06	0.476511	leucine rich repeat containing 8 family, member A
PPID	2.5e-06	0.476195	peptidylprolyl isomerase D (cyclophilin D)
FLJ25076	1.4e-06	0.475814	similar to CG4502-PA
NA	3.13e-05	0.475076	NA
NA	5.8e-06	0.475016	NA
PNMA2	< 1e-07	0.473989	paraneoplastic antigen MA2
RP4-621O15.2	2.2e-06	0.473056	hypothetical protein FLJ31401
EIF3H	3e-07	0.472996	eukaryotic translation initiation factor 3, subunit H
hCG_1731871	0.0002989	0.472767	hCG1731871
NA	0.0001454	0.472612	NA
DZIP3	3e-07	0.472239	DAZ interacting protein 3, zinc finger
TMEM109	3e-07	0.472214	transmembrane protein 109
KLRG2	0.0006283	0.471524	killer cell lectin-like receptor subfamily G, member 2
NA	1.28e-05	0.470845	NA
NA	0.0003194	0.469958	NA
PURB	1.59e-05	0.469919	purine-rich element binding protein B
CBL	0.0005949	0.469842	Cas-Br-M (murine) ecotropic retroviral transforming sequence
CHRAC1	6.11e-05	0.469673	chromatin accessibility complex 1
THRA	0.0004864	0.469432	thyroid hormone receptor, alpha (erythroblastic leukemia viral (v-erb-a) oncogene homolog, avian)
NEK9	1.25e-05	0.467838	NIMA (never in mitosis gene a)- related kinase 9
PEX13	0.0001707	0.467197	peroxisomal biogenesis factor 13
PHKB	1.98e-05	0.466707	phosphorylase kinase, beta
KCTD10	3.9e-06	0.46649	potassium channel tetramerisation domain containing 10
PURB	6.2e-06	0.466039	purine-rich element binding protein B
MTHFD2L	3.88e-05	0.465499	methylenetetrahydrofolate dehydrogenase (NADP+ dependent) 2-like
CUGBP1	< 1e-07	0.465189	CUG triplet repeat, RNA binding protein 1
CAMK2G	0.0004339	0.464647	calcium/calmodulin-dependent protein kinase (CaM kinase) II gamma
CUGBP1	1.1e-06	0.464027	CUG triplet repeat, RNA binding protein 1
NA	1.5e-06	0.463253	NA
FLJ25076	7.4e-06	0.46281	similar to CG4502-PA
NA	6.84e-05	0.462614	NA
NA	7.48e-05	0.462355	NA
ARF3	1.39e-05	0.461926	ADP-ribosylation factor 3
AHSA2	4e-07	0.461808	AHA1, activator of heat shock 90kDa protein ATPase homolog 2 (yeast)
WDFY1	< 1e-07	0.460758	WD repeat and FYVE domain containing 1
SCAMP1	< 1e-07	0.460182	secretory carrier membrane protein 1
HRSP12	2e-07	0.459982	heat-responsive protein 12
B4GALT6	0.0002355	0.459607	UDP-Gal:betaGlcNAc beta 1,4- galactosyltransferase, polypeptide 6
NA	7.9e-06	0.459295	NA
C1orf213	< 1e-07	0.458798	chromosome 1 open reading frame 213
DARS	< 1e-07	0.458317	aspartyl-tRNA synthetase
FGFR1OP2	2.78e-05	0.456244	FGFR1 oncogene partner 2
CAMK2G	2e-07	0.454304	calcium/calmodulin-dependent protein kinase (CaM kinase) II gamma
LRIG1	1.4e-06	0.454056	leucine-rich repeats and immunoglobulin-like domains 1
NA	1.53e-05	0.453427	NA
NA	9.54e-05	0.453189	NA
ATP5G3	1e-07	0.452868	ATP synthase, H+ transporting, mitochondrial F0 complex, subunit C3 (subunit 9)
WDFY1	8.7e-05	0.452659	WD repeat and FYVE domain containing 1
SCAMP1	1e-07	0.452623	secretory carrier membrane protein 1
SLC7A1	2.01e-05	0.452353	solute carrier family 7 (cationic amino acid transporter, y+ system), member 1
BICD2	3.02e-05	0.451625	bicaudal D homolog 2 (Drosophila)
DENR	0.0002942	0.451597	density-regulated protein
KPNA6	1.21e-05	0.451278	karyopherin alpha 6 (importin alpha 7)
NUDT4	1.13e-05	0.451192	nudix (nucleoside diphosphate linked moiety X)-type motif 4
PNPO	1.55e-05	0.450708	pyridoxamine 5@#$%&-phosphate oxidase
RUFY3	0.0002455	0.450427	RUN and FYVE domain containing 3
CRKRS	8.1e-05	0.44999	Cdc2-related kinase, arginine/serine-rich
NA	0.0003049	0.449375	NA
GALNTL1	0.0006054	0.449311	UDP-N-acetyl-alpha-D-galactosamine:polypeptide N-acetylgalactosaminyltransferase-like 1
CENPB	0.0004661	0.448724	centromere protein B, 80kDa
CYLD	2.7e-06	0.44806	cylindromatosis (turban tumor syndrome)
NA	1.5e-06	0.447864	NA
NA	2.49e-05	0.447568	NA
ZNF846	3.7e-06	0.44731	zinc finger protein 846
KIAA0427	0.0001427	0.445993	KIAA0427
PLEKHA8	1e-07	0.445905	pleckstrin homology domain containing, family A (phosphoinositide binding specific) member 8
NA	0.0006214	0.44566	NA
NA	5e-07	0.445556	NA
NA	5.7e-06	0.445538	NA
CADM1	7e-07	0.444128	cell adhesion molecule 1
CNPY1	0.0007488	0.443435	canopy 1 homolog (zebrafish)
POU4F1	3.89e-05	0.443387	POU class 4 homeobox 1
WHSC1	9e-07	0.44273	Wolf-Hirschhorn syndrome candidate 1
NA	7.85e-05	0.442456	NA
C12orf32	4.22e-05	0.442281	chromosome 12 open reading frame 32
DFNB59	0.0001948	0.441771	deafness, autosomal recessive 59
NA	0.0001199	0.441625	NA
TUBGCP5	2.46e-05	0.441442	tubulin, gamma complex associated protein 5
API5	3.5e-06	0.440946	apoptosis inhibitor 5
ANKRD46	1e-06	0.439632	ankyrin repeat domain 46
NKAP	1.69e-05	0.43824	NFKB activating protein
JPH3	4.25e-05	0.438193	junctophilin 3
KPNA6	5.94e-05	0.437428	karyopherin alpha 6 (importin alpha 7)
NA	0.0006996	0.437248	NA
CUGBP1	1.8e-06	0.436902	CUG triplet repeat, RNA binding protein 1
NA	0.0001038	0.435609	NA
NA	5.78e-05	0.434008	NA
NA	1.1e-06	0.433692	NA
BTBD10	< 1e-07	0.433592	BTB (POZ) domain containing 10
C7orf41	8.6e-06	0.432866	chromosome 7 open reading frame 41
SMC1A	0.0005847	0.432771	structural maintenance of chromosomes 1A
GPNMB	0.0005875	0.432654	glycoprotein (transmembrane) nmb
LYPD1	0.0001057	0.431926	LY6/PLAUR domain containing 1
TPM1	0.0004373	0.431351	tropomyosin 1 (alpha)
CYLD	1.74e-05	0.431111	cylindromatosis (turban tumor syndrome)
RPH3AL	0.0003211	0.431059	rabphilin 3A-like (without C2 domains)
LOC729887	0.0001798	0.430174	hypothetical protein LOC729887
FSCN1	6.1e-06	0.429358	fascin homolog 1, actin-bundling protein (Strongylocentrotus purpuratus)
DCLK1	0.0002408	0.428721	doublecortin-like kinase 1
NA	9.6e-06	0.427757	NA
SNAP91	2.2e-06	0.426659	synaptosomal-associated protein, 91kDa homolog (mouse)
ADAMTS5	0.0003317	0.426483	ADAM metallopeptidase with thrombospondin type 1 motif, 5
FSCN1	3.3e-06	0.426442	fascin homolog 1, actin-bundling protein (Strongylocentrotus purpuratus)
HP1BP3	1.2e-06	0.426278	heterochromatin protein 1, binding protein 3
KIF5C	2.68e-05	0.42597	kinesin family member 5C
BICD1	0.0004442	0.425186	bicaudal D homolog 1 (Drosophila)
NRIP3	3e-07	0.425004	nuclear receptor interacting protein 3
ASH2L	< 1e-07	0.424768	ash2 (absent, small, or homeotic)-like (Drosophila)
LOC100131741	0.0003692	0.423974	hypothetical protein LOC100131741
NA	8e-07	0.423421	NA
LOC100130360	8.8e-06	0.422957	hypothetical protein LOC100130360
ARMC8	8.04e-05	0.422665	armadillo repeat containing 8
NA	0.0006498	0.421446	NA
NA	3.2e-06	0.42139	NA
NA	6.7e-06	0.421117	NA
HRK	1e-07	0.420025	harakiri, BCL2 interacting protein (contains only BH3 domain)
PPT2	6e-07	0.419551	palmitoyl-protein thioesterase 2
ZNF706	2.8e-06	0.419295	zinc finger protein 706
SSFA2	0.0004993	0.417959	sperm specific antigen 2
LOC100130089	1.6e-06	0.417851	similar to FBXL17 protein
NA	0.0003188	0.417286	NA
BRWD1	2e-07	0.417208	bromodomain and WD repeat domain containing 1
NA	1.3e-06	0.416915	NA
FAM27D1	9.1e-05	0.415004	family with sequence similarity 27, member D1
NA	3.1e-06	0.414492	NA
ZNF512B	< 1e-07	0.414215	zinc finger protein 512B
GALNTL1	0.0001027	0.414127	UDP-N-acetyl-alpha-D-galactosamine:polypeptide N-acetylgalactosaminyltransferase-like 1
TMEM20	6.51e-05	0.413482	transmembrane protein 20
ARF3	1.5e-06	0.413322	ADP-ribosylation factor 3
SLC16A6	1.7e-06	0.412985	solute carrier family 16, member 6 (monocarboxylic acid transporter 7)
ARGLU1	2.6e-05	0.410837	arginine and glutamate rich 1
NA	< 1e-07	0.410054	NA
VPS26B	0.0001569	0.409865	vacuolar protein sorting 26 homolog B (S. pombe)
CLEC11A	0.0001028	0.409004	C-type lectin domain family 11, member A
NA	5.8e-06	0.408516	NA
TXNDC4	0.0001658	0.407904	thioredoxin domain containing 4 (endoplasmic reticulum)
STC2	3.41e-05	0.40753	stanniocalcin 2
TXNDC4	8.9e-06	0.407045	thioredoxin domain containing 4 (endoplasmic reticulum)
SLC16A9	2.2e-06	0.406845	solute carrier family 16, member 9 (monocarboxylic acid transporter 9)
FGFR1OP2	1e-07	0.405945	FGFR1 oncogene partner 2
AGL	2.4e-06	0.405556	amylo-1, 6-glucosidase, 4-alpha-glucanotransferase
DNAJC27	0.0006248	0.404695	DnaJ (Hsp40) homolog, subfamily C, member 27
HELLS	1.1e-06	0.402341	helicase, lymphoid-specific
KPNA6	< 1e-07	0.401631	karyopherin alpha 6 (importin alpha 7)
REPS2	5.2e-06	0.400579	RALBP1 associated Eps domain containing 2
DARS	2.9e-06	0.400139	aspartyl-tRNA synthetase
LAMP2	1.04e-05	0.398872	lysosomal-associated membrane protein 2
UNC84A	1.05e-05	0.39831	unc-84 homolog A (C. elegans)
CLEC11A	1.47e-05	0.397393	C-type lectin domain family 11, member A
NA	1.74e-05	0.395981	NA
PHKA1	6e-06	0.395363	phosphorylase kinase, alpha 1 (muscle)
LAMP2	< 1e-07	0.395175	lysosomal-associated membrane protein 2
HELLS	1e-06	0.394523	helicase, lymphoid-specific
NA	0.0001157	0.393793	NA
SLC25A4	< 1e-07	0.393221	solute carrier family 25 (mitochondrial carrier; adenine nucleotide translocator), member 4
LOC100127980	6.9e-06	0.391421	hypothetical protein LOC100127980
ASNS	< 1e-07	0.390859	asparagine synthetase
TMED4	9e-07	0.389524	transmembrane emp24 protein transport domain containing 4
NA	1.27e-05	0.389086	NA
ANKRD37	6.2e-06	0.387805	ankyrin repeat domain 37
TIMP3	1.4e-06	0.387757	TIMP metallopeptidase inhibitor 3
FANCF	1.28e-05	0.387557	Fanconi anemia, complementation group F
NA	0.0004464	0.387132	NA
PPP1R14C	1e-07	0.383388	protein phosphatase 1, regulatory (inhibitor) subunit 14C
MED1	1e-07	0.383228	mediator complex subunit 1
NA	6.9e-06	0.383116	NA
NA	7.6e-05	0.382561	NA
NMRAL1	1.26e-05	0.381895	NmrA-like family domain containing 1
HELLS	0.0002533	0.380846	helicase, lymphoid-specific
NA	1.08e-05	0.379333	NA
CDC42	0.0001326	0.378716	cell division cycle 42 (GTP binding protein, 25kDa)
NA	2.22e-05	0.378181	NA
MYEF2	1e-06	0.377844	myelin expression factor 2
MMD	2e-06	0.376034	monocyte to macrophage differentiation-associated
METT10D	1.3e-06	0.375429	methyltransferase 10 domain containing
ZNF599	0.000194	0.374133	zinc finger protein 599
NA	2.03e-05	0.373126	NA
NA	6.37e-05	0.372958	NA
NA	0.0005504	0.371639	NA
NA	5e-07	0.371548	NA
PPM1F	3e-07	0.3714	protein phosphatase 1F (PP2C domain containing)
C20orf43	1e-07	0.37132	chromosome 20 open reading frame 43
NA	2.67e-05	0.368447	NA
NA	1.5e-06	0.367867	NA
LOC339290	0.0002096	0.367009	hypothetical protein LOC339290
C20orf43	3e-07	0.365298	chromosome 20 open reading frame 43
FGFR1OP2	0.0002444	0.3647	FGFR1 oncogene partner 2
CLEC11A	2.95e-05	0.364486	C-type lectin domain family 11, member A
NA	2.18e-05	0.364481	NA
PHF15	0.0004246	0.364342	PHD finger protein 15
CUL3	7.22e-05	0.362975	cullin 3
SIDT2	< 1e-07	0.360922	SID1 transmembrane family, member 2
NA	0.000692	0.360453	NA
DZIP3	2.9e-05	0.359973	DAZ interacting protein 3, zinc finger
MED1	2.3e-06	0.358911	mediator complex subunit 1
C20orf43	2e-07	0.356487	chromosome 20 open reading frame 43
CSDA	1e-07	0.356258	cold shock domain protein A
HTATIP2	0.000104	0.355711	HIV-1 Tat interactive protein 2, 30kDa
NA	0.0001332	0.355612	NA
LOC728342	1.9e-06	0.354039	hypothetical protein LOC728342
GDAP1	< 1e-07	0.353009	ganglioside-induced differentiation-associated protein 1
C22orf32	< 1e-07	0.351958	chromosome 22 open reading frame 32
LOC148189	7.2e-06	0.350187	hypothetical protein LOC148189
PPM1F	4e-07	0.34822	protein phosphatase 1F (PP2C domain containing)
C11orf41	0.0005462	0.34493	chromosome 11 open reading frame 41
DNAJC27	6e-05	0.344048	DnaJ (Hsp40) homolog, subfamily C, member 27
C22orf32	< 1e-07	0.344023	chromosome 22 open reading frame 32
NA	1e-06	0.344018	NA
INA	1.7e-06	0.338429	internexin neuronal intermediate filament protein, alpha
ANXA2P2	1e-07	0.336803	annexin A2 pseudogene 2
FAM40A	1e-07	0.33504	family with sequence similarity 40, member A
ANXA2	1e-07	0.334799	annexin A2
NA	8.1e-06	0.334686	NA
SMARCE1	3.55e-05	0.334071	SWI/SNF related, matrix associated, actin dependent regulator of chromatin, subfamily e, member 1
NA	4.63e-05	0.331747	NA
ZNF346	1.1e-06	0.330804	zinc finger protein 346
NA	7e-06	0.33004	NA
OLIG1	0.0001086	0.326987	oligodendrocyte transcription factor 1
EFHA2	4.99e-05	0.326121	EF-hand domain family, member A2
MYEF2	1.3e-06	0.326055	myelin expression factor 2
ANXA2	1e-07	0.322593	annexin A2
NA	0.0002385	0.322165	NA
NA	2.56e-05	0.32182	NA
ALDH1L2	0.0002437	0.32167	aldehyde dehydrogenase 1 family, member L2
HABP4	1e-07	0.32129	hyaluronan binding protein 4
ANXA2	1e-07	0.32067	annexin A2
PPP2CB	< 1e-07	0.320338	protein phosphatase 2 (formerly 2A), catalytic subunit, beta isoform
MYC	< 1e-07	0.319767	v-myc myelocytomatosis viral oncogene homolog (avian)
ARMC8	5.9e-06	0.319558	armadillo repeat containing 8
NA	2.4e-05	0.319103	NA
NA	0.0001655	0.317993	NA
HABP4	< 1e-07	0.317991	hyaluronan binding protein 4
NA	3e-07	0.316171	NA
LOC400642	3e-06	0.31609	hypothetical LOC400642
TACSTD1	4.5e-06	0.315427	tumor-associated calcium signal transducer 1
NA	3.42e-05	0.311726	NA
HDLBP	2.37e-05	0.310841	high density lipoprotein binding protein
LOC283454	2.5e-06	0.309893	hypothetical protein LOC283454
SLC4A5	1e-07	0.308717	solute carrier family 4, sodium bicarbonate cotransporter, member 5
NA	3e-07	0.308253	NA
MARK1	4.2e-06	0.30397	MAP/microtubule affinity-regulating kinase 1
ZNF346	1.7e-06	0.303916	zinc finger protein 346
HDLBP	8.7e-06	0.30299	high density lipoprotein binding protein
OCRL	< 1e-07	0.300031	oculocerebrorenal syndrome of Lowe
AGA	2.1e-06	0.293639	aspartylglucosaminidase
NA	1e-07	0.29325	NA
MYEF2	4e-07	0.286773	myelin expression factor 2
TTC18	9.99e-05	0.285531	tetratricopeptide repeat domain 18
CSDA	< 1e-07	0.28282	cold shock domain protein A
OCRL	1e-07	0.27748	oculocerebrorenal syndrome of Lowe
CPEB1	1.3e-06	0.276297	cytoplasmic polyadenylation element binding protein 1
NA	0.000544	0.273395	NA
TMEM18	3e-07	0.271223	transmembrane protein 18
DDHD2	1e-07	0.268586	DDHD domain containing 2
MAN1C1	4.8e-06	0.267088	mannosidase, alpha, class 1C, member 1
NA	< 1e-07	0.266008	NA
LOC282997	1.04e-05	0.265752	hypothetical protein LOC282997
LOC387763	0.0002058	0.265039	hypothetical LOC387763
SPAG16	2e-07	0.264923	sperm associated antigen 16
EGR1	< 1e-07	0.257083	early growth response 1
EGR1	5.41e-05	0.255546	early growth response 1
LOC401068	0.0001064	0.252096	hypothetical gene supported by BC028186
C6orf218	1.97e-05	0.247105	chromosome 6 open reading frame 218
MYEF2	8e-07	0.240896	myelin expression factor 2
NA	8.55e-05	0.238544	NA
AGA	1e-06	0.234076	aspartylglucosaminidase
SCAMP1	4e-07	0.230746	secretory carrier membrane protein 1
LRRC23	0.000142	0.228662	leucine rich repeat containing 23
NA	4.9e-06	0.226918	NA
AGA	< 1e-07	0.218063	aspartylglucosaminidase
BCHE	3.9e-06	0.214369	butyrylcholinesterase
PTEN	7e-07	0.201805	phosphatase and tensin homolog
TUBGCP5	1.5e-06	0.180287	tubulin, gamma complex associated protein 5
HHLA3	9e-07	0.101398	HERV-H LTR-associating 3

## Sheet: miR191 vs oligonucleotide contr
gene modulated (p-value < .001 and Fold change > 1.2) by the overexpression of miR-191 in MDA-MB-231 72hrs after transfection
GENE NAME	p-value	fold change	gene description
	3.2e-06	2.18	CDNA FLJ42688 fis, clone BRAMY3002120
	5.6e-06	2.036	CDNA FLJ33090 fis, clone TRACH2000559
C10orf10	2e-07	2.024	chromosome 10 open reading frame 10
PKIA	4e-07	2.023	protein kinase (cAMP-dependent, catalytic) inhibitor alpha
TXNIP	1e-07	1.984	thioredoxin interacting protein
KLHL2	2e-07	1.982	kelch-like 2, Mayven (Drosophila)
G0S2	3.25e-05	1.935	G0/G1switch 2
TXNIP	< 1e-07	1.925	thioredoxin interacting protein
LIN28B	3e-07	1.913	lin-28 homolog B (C. elegans)
SPFH2	3e-07	1.907	SPFH domain family, member 2
SPFH2	2.4e-06	1.903	SPFH domain family, member 2
TXNIP	1e-07	1.897	thioredoxin interacting protein
PCK1	7.2e-06	1.894	phosphoenolpyruvate carboxykinase 1 (soluble)
PFDN6	2.7e-06	1.852	prefoldin subunit 6
UBE2V1 /// Kua-UEV	0.0002997	1.85	ubiquitin-conjugating enzyme E2 variant 1 /// ubiquitin-conjugating enzyme E2 variant 1
	2.42e-05	1.828
PPP1R1A	1.3e-06	1.825	protein phosphatase 1, regulatory (inhibitor) subunit 1A
	2.02e-05	1.805	CDNA FLJ31066 fis, clone HSYRA2001153
MFAP3L	8.3e-06	1.796	microfibrillar-associated protein 3-like
SOD2	1.76e-05	1.784	Superoxide dismutase 2, mitochondrial
CDH4	3e-07	1.775	cadherin 4, type 1, R-cadherin (retinal)
SNAP25	0.0001423	1.754	Synaptosomal-associated protein, 25kDa
SLC25A13	4.6e-06	1.734	solute carrier family 25, member 13 (citrin)
ASPH	6e-06	1.728	aspartate beta-hydroxylase
PKIA	1.7e-06	1.722	Protein kinase (cAMP-dependent, catalytic) inhibitor alpha
BST2	7e-06	1.722	bone marrow stromal cell antigen 2
EMP2	8.2e-06	1.722	epithelial membrane protein 2
HLA-DPA1	4.4e-06	1.712	major histocompatibility complex, class II, DP alpha 1
	2.01e-05	1.709	Transcribed locus
C10orf110	6e-07	1.707	chromosome 10 open reading frame 110
YOD1	2e-06	1.704	YOD1 OTU deubiquinating enzyme 1 homolog (S. cerevisiae)
MMP1	5.59e-05	1.7	matrix metallopeptidase 1 (interstitial collagenase)
CERKL	2.9e-06	1.699	Ceramide kinase-like
SMOC2	0.0002415	1.684	SPARC related modular calcium binding 2
BTG3	4.65e-05	1.675	BTG family, member 3
SWAP70	2.2e-05	1.669	SWAP-70 protein
RAB8B	3.1e-06	1.661	RAB8B, member RAS oncogene family
ASPH	3.46e-05	1.659	aspartate beta-hydroxylase
	3.8e-06	1.657
SEC24A	3.66e-05	1.655	SEC24 related gene family, member A (S. cerevisiae)
CTNNB1	2.4e-06	1.65	catenin (cadherin-associated protein), beta 1, 88kDa
LIPG	3.9e-06	1.649	lipase, endothelial
SNRPC	1.5e-06	1.643	small nuclear ribonucleoprotein polypeptide C
EDNRB	8.8e-06	1.643	endothelin receptor type B
SNAP25	2.77e-05	1.638	synaptosomal-associated protein, 25kDa
ITGA4	0.0003715	1.632	integrin, alpha 4 (antigen CD49D, alpha 4 subunit of VLA-4 receptor)
C10orf10	2.58e-05	1.618	chromosome 10 open reading frame 10
DUSP9	5.8e-06	1.615	dual specificity phosphatase 9
HIST1H2BG	0.0002662	1.614	histone 1, H2bg
HIST1H3F	1.56e-05	1.612	histone 1, H3f
COMMD10	1e-06	1.611	COMM domain containing 10
EMP2	3.09e-05	1.61	epithelial membrane protein 2
FAM49A	5.2e-06	1.602	family with sequence similarity 49, member A
LMCD1	2.26e-05	1.6	LIM and cysteine-rich domains 1
RP11-151A6.2	0.0005518	1.585	hypothetical protein BC004360
	2.49e-05	1.582	Full-length cDNA clone CS0DB005YH06 of Neuroblastoma Cot 10-normalized of Homo sapiens (human)
TncRNA	1.8e-06	1.58	trophoblast-derived noncoding RNA
UBE2V1 /// Kua-UEV	4.9e-06	1.576	ubiquitin-conjugating enzyme E2 variant 1 /// ubiquitin-conjugating enzyme E2 variant 1
ICMT	0.0001462	1.563	isoprenylcysteine carboxyl methyltransferase
COMMD10	2.9e-06	1.56	COMM domain containing 10
GALNT7	9.9e-06	1.559	UDP-N-acetyl-alpha-D-galactosamine:polypeptide N-acetylgalactosaminyltransferase 7 (GalNAc-T7)
Multiple Gene Symbols	1.69e-05	1.556
	2.82e-05	1.556	CDNA FLJ43445 fis, clone OCBBF2031366
STS	3.6e-06	1.555	steroid sulfatase (microsomal), arylsulfatase C, isozyme S
PRSS23	4.3e-06	1.555	protease, serine, 23
	1.08e-05	1.555	Transcribed locus
SCARA3	9.57e-05	1.555	scavenger receptor class A, member 3
NDUFA6	4.6e-06	1.551	NADH dehydrogenase (ubiquinone) 1 alpha subcomplex, 6, 14kDa
EFEMP1	7.4e-06	1.55	EGF-containing fibulin-like extracellular matrix protein 1
	4.7e-06	1.547
PRSS23	1.5e-05	1.538	Protease, serine, 23
SLC35B3	6.7e-06	1.529	solute carrier family 35, member B3
	0.0001592	1.528	CDNA FLJ40810 fis, clone TRACH2009743
RDX	1.03e-05	1.527	radixin
TncRNA	2.12e-05	1.527	trophoblast-derived noncoding RNA
MGC5618	2.03e-05	1.524	hypothetical protein MGC5618
RAB8B	1.53e-05	1.522	RAB8B, member RAS oncogene family
RDX	2.09e-05	1.522	radixin
IGFL2	0.0005754	1.516	IGF-like family member 2
YOD1	2.17e-05	1.515	YOD1 OTU deubiquinating enzyme 1 homolog (S. cerevisiae)
ITGA4	0.0003247	1.514	integrin, alpha 4 (antigen CD49D, alpha 4 subunit of VLA-4 receptor)
LOC339745	1.25e-05	1.513	hypothetical protein LOC339745
	1.97e-05	1.513
HES5	6.47e-05	1.513	hairy and enhancer of split 5 (Drosophila)
	0.0002647	1.513	Transcribed locus
OSTM1	0.0003312	1.513	osteopetrosis associated transmembrane protein 1
PDIA5	3.8e-06	1.51	protein disulfide isomerase family A, member 5
STAT3	3.17e-05	1.51	signal transducer and activator of transcription 3 (acute-phase response factor)
THAP2	0.0003969	1.51	THAP domain containing, apoptosis associated protein 2
FLJ35767	0.0001057	1.509	FLJ35767 protein
ABHD2	0.0004349	1.509	abhydrolase domain containing 2
	2.53e-05	1.506	MRNA; cDNA DKFZp686B0610 (from clone DKFZp686B0610)
HLA-DPA1	0.0003156	1.506	major histocompatibility complex, class II, DP alpha 1
	4e-06	1.505
STAT3	1.23e-05	1.505	signal transducer and activator of transcription 3 (acute-phase response factor)
OSTM1	2.36e-05	1.505	osteopetrosis associated transmembrane protein 1
DKFZP779L1068	9.51e-05	1.503	PRO0845
ULK2	0.0001279	1.503	Unc-51-like kinase 2 (C. elegans)
LOC389830 /// LOC389833 /// LOC642282 /// LOC653071	1.62e-05	1.501	similar to Tektin-3 /// similar to hypothetical protein MGC27019 /// similar to Tektin-3 /// similar to CG32820-PA, isoform A
MRPL19	0.000216	1.501	mitochondrial ribosomal protein L19
RDX	0.0002845	1.499	radixin
LOC253981	8.94e-05	1.496	hypothetical protein LOC253981
SLC25A21	0.0001623	1.496	solute carrier family 25 (mitochondrial oxodicarboxylate carrier), member 21
ZCSL2	1.13e-05	1.494	zinc finger, CSL-type containing 2
	0.0001108	1.493
LOC158402	0.0007474	1.493	hypothetical protein LOC158402
CTNNB1	2.83e-05	1.492	catenin (cadherin-associated protein), beta 1, 88kDa
RDH11	4.88e-05	1.49	retinol dehydrogenase 11 (all-trans/9-cis/11-cis)
PLD5	0.0001571	1.49	phospholipase D family, member 5
HIST1H3B	3.24e-05	1.487	histone 1, H3b
KRCC1	0.0007167	1.483	lysine-rich coiled-coil 1
FLJ40142	4.09e-05	1.482	FLJ40142 protein
LOC145786	0.0006896	1.48	hypothetical protein LOC145786
RAB11FIP1	0.0001154	1.478	RAB11 family interacting protein 1 (class I)
PLEKHA3	0.0001426	1.474	pleckstrin homology domain containing, family A (phosphoinositide binding specific) member 3
BTG3	3.09e-05	1.473	BTG family, member 3
CENTD3	1.52e-05	1.471	centaurin, delta 3
PPIF	1.55e-05	1.469	peptidylprolyl isomerase F (cyclophilin F)
AMMECR1	5.12e-05	1.469	Alport syndrome, mental retardation, midface hypoplasia and elliptocytosis chromosomal region, gene 1
BTG3	6.45e-05	1.469	BTG family, member 3
GAL	3.08e-05	1.468	galanin
NES	0.0006971	1.466	nestin
DKK3	1.47e-05	1.465	dickkopf homolog 3 (Xenopus laevis)
H19	0.0004104	1.465	H19, imprinted maternally expressed untranslated mRNA
LOC492311	1.43e-05	1.464	similar to bovine IgA regulatory protein
SEZ6L2 /// LOC652900	0.0002222	1.463	seizure related 6 homolog (mouse)-like 2 /// similar to seizure related 6 homolog (mouse)-like 2 isoform 1
GALNT6	7.32e-05	1.462	UDP-N-acetyl-alpha-D-galactosamine:polypeptide N-acetylgalactosaminyltransferase 6 (GalNAc-T6)
EIF5A2	1.36e-05	1.46	eukaryotic translation initiation factor 5A2
ABHD2	0.0001739	1.46	abhydrolase domain containing 2
HIST1H2BH	0.0001314	1.459	histone 1, H2bh
ABHD2	0.0003745	1.459	abhydrolase domain containing 2
LGALS3 /// GALIG	1.6e-05	1.458	lectin, galactoside-binding, soluble, 3 (galectin 3) /// galectin-3 internal gene
LMBR1	6.04e-05	1.457	limb region 1 homolog (mouse)
ITGA4	0.0003459	1.453	integrin, alpha 4 (antigen CD49D, alpha 4 subunit of VLA-4 receptor)
NAPG	1.77e-05	1.451	N-ethylmaleimide-sensitive factor attachment protein, gamma
SLC25A13	0.0002606	1.45	solute carrier family 25, member 13 (citrin)
SPPL2A	5.2e-05	1.449	signal peptide peptidase-like 2A
	0.0003689	1.448
TM9SF3	0.0008607	1.448	Transmembrane 9 superfamily member 3
	6.08e-05	1.447	Transcribed locus
LYSMD2	1.81e-05	1.445	LysM, putative peptidoglycan-binding, domain containing 2
EDEM3 /// LOC653815	5.05e-05	1.445	ER degradation enhancer, mannosidase alpha-like 3 /// similar to chromosome 1 open reading frame 22
NAPG	5.39e-05	1.445	N-ethylmaleimide-sensitive factor attachment protein, gamma
FAM49A	0.0001202	1.445	family with sequence similarity 49, member A /// family with sequence similarity 49, member A
CDC42SE2	0.0001051	1.437	CDC42 small effector 2
PMM2	1.15e-05	1.435	phosphomannomutase 2
PLEKHA3	0.0001177	1.435	pleckstrin homology domain containing, family A (phosphoinositide binding specific) member 3
ITGA6	0.0002981	1.435	integrin, alpha 6
EPB41L4B	0.0003867	1.435	erythrocyte membrane protein band 4.1 like 4B
HIST2H2AA3 /// LOC653610 /// HIST2H2AA4	5.5e-05	1.434	histone 2, H2aa3 /// similar to Histone H2A.o (H2A/o) (H2A.2) (H2a-615) /// histone 2, H2aa4
ADAM9	4.91e-05	1.433	ADAM metallopeptidase domain 9 (meltrin gamma)
PFTK1	0.000689	1.432	PFTAIRE protein kinase 1
FAM116A	3.5e-05	1.43	family with sequence similarity 116, member A
NR0B1	7.67e-05	1.43	nuclear receptor subfamily 0, group B, member 1
H2BFS	3.29e-05	1.429	H2B histone family, member S
	3.39e-05	1.429	Transcribed locus
FZD6	7.34e-05	1.429	frizzled homolog 6 (Drosophila)
ULK2	0.000134	1.429	unc-51-like kinase 2 (C. elegans)
NFATC4	0.000286	1.429	nuclear factor of activated T-cells, cytoplasmic, calcineurin-dependent 4
CFL2	3.78e-05	1.427	cofilin 2 (muscle) /// cofilin 2 (muscle)
IGFBP3	0.0002963	1.425	insulin-like growth factor binding protein 3
	3.78e-05	1.424	CDNA FLJ38498 fis, clone FELNG2000241
CNTN1	9.72e-05	1.424	Contactin 1
NUP35	0.0002573	1.424	nucleoporin 35kDa
EEF1A2	0.0005257	1.424	eukaryotic translation elongation factor 1 alpha 2
	0.0003819	1.423
HIST2H2AA3 /// LOC653610 /// HIST2H2AA4	6.09e-05	1.422	histone 2, H2aa3 /// similar to Histone H2A.o (H2A/o) (H2A.2) (H2a-615) /// histone 2, H2aa4
	0.0007754	1.421	CDNA FLJ38513 fis, clone HCHON2000660
INSIG1	1.78e-05	1.42	insulin induced gene 1
HIST1H2BF	2.29e-05	1.42	histone 1, H2bf
AGA	9.58e-05	1.419	aspartylglucosaminidase
DKFZP779L1068	0.0001211	1.418	PRO0845
DKFZP779L1068	0.000245	1.418	PRO0845
SOD2	4.98e-05	1.417	superoxide dismutase 2, mitochondrial
	0.0002911	1.417	CDNA FLJ31066 fis, clone HSYRA2001153
RAB11FIP1	0.0001449	1.416	RAB11 family interacting protein 1 (class I)
NOV	0.0008267	1.416	nephroblastoma overexpressed gene
LOC339745	0.0002585	1.414	hypothetical protein LOC339745
ANKRD46	2.4e-05	1.413	ankyrin repeat domain 46
ABHD2	4.45e-05	1.413	abhydrolase domain containing 2
ITGA6	6.13e-05	1.413	integrin, alpha 6
HIST1H2BD	0.0002314	1.413	histone 1, H2bd
CA2	5.22e-05	1.412	carbonic anhydrase II
GALNT7	5.22e-05	1.41	UDP-N-acetyl-alpha-D-galactosamine:polypeptide N-acetylgalactosaminyltransferase 7 (GalNAc-T7)
ADI1	2.51e-05	1.409	acireductone dioxygenase 1
PDCD4	3.28e-05	1.409	programmed cell death 4 (neoplastic transformation inhibitor)
GALNT3	8.99e-05	1.409	UDP-N-acetyl-alpha-D-galactosamine:polypeptide N-acetylgalactosaminyltransferase 3 (GalNAc-T3)
EIF5A2	9.93e-05	1.408	eukaryotic translation initiation factor 5A2
CCDC75	0.0007693	1.407	coiled-coil domain containing 75
GNB1	1.79e-05	1.406	guanine nucleotide binding protein (G protein), beta polypeptide 1
RAB8B	5.36e-05	1.406	RAB8B, member RAS oncogene family
KLHDC8B	8.28e-05	1.406	kelch domain containing 8B
TXNDC13	2.73e-05	1.405	thioredoxin domain containing 13
EIF2C4	0.0002089	1.405	eukaryotic translation initiation factor 2C, 4
TTN	5.94e-05	1.402	Titin
PTPN12	0.0002382	1.402	protein tyrosine phosphatase, non-receptor type 12
INPP5D	3.44e-05	1.401	inositol polyphosphate-5-phosphatase, 145kDa
CTSF	7.18e-05	1.401	cathepsin F
CPNE1	3.47e-05	1.4	copine I
SULT1A1	3.86e-05	1.399	sulfotransferase family, cytosolic, 1A, phenol-preferring, member 1
BECN1	5.03e-05	1.398	beclin 1 (coiled-coil, myosin-like BCL2 interacting protein)
TMEM48	6.33e-05	1.398	transmembrane protein 48
CHPF	5.36e-05	1.397	chondroitin polymerizing factor
PDCD4	8.91e-05	1.397	programmed cell death 4 (neoplastic transformation inhibitor)
GAMT	0.0001278	1.397	guanidinoacetate N-methyltransferase
HSPB1 /// MEIS3	0.0005383	1.397	heat shock 27kDa protein 1 /// Meis1, myeloid ecotropic viral integration site 1 homolog 3 (mouse)
C1orf24	0.0004941	1.396	chromosome 1 open reading frame 24
VIL2	2.6e-05	1.395	Villin 2 (ezrin)
LOC221442	0.0001101	1.395	hypothetical LOC221442
FBLN1	0.0005365	1.395	fibulin 1
LOC284244	0.0007719	1.395	hypothetical protein LOC284244
	0.0005736	1.394	Pp13759
	0.0006669	1.394	Transcribed locus
	8.22e-05	1.393	Transcribed locus
LYCAT	0.0001023	1.393	lysocardiolipin acyltransferase
PAPOLA	8.27e-05	1.392	poly(A) polymerase alpha
OGDHL	0.0001469	1.392	oxoglutarate dehydrogenase-like
SLC39A14	4.08e-05	1.39	solute carrier family 39 (zinc transporter), member 14
PPIF	8.33e-05	1.39	peptidylprolyl isomerase F (cyclophilin F)
RASSF4	7.42e-05	1.389	Ras association (RalGDS/AF-6) domain family 4
TNFRSF10D	8.96e-05	1.389	tumor necrosis factor receptor superfamily, member 10d, decoy with truncated death domain
CLCN5	0.0004488	1.389	Chloride channel 5 (nephrolithiasis 2, X-linked, Dent disease)
GALNT10	0.000519	1.389	UDP-N-acetyl-alpha-D-galactosamine:polypeptide N-acetylgalactosaminyltransferase 10 (GalNAc-T10)
TMEFF2	0.0005888	1.389	transmembrane protein with EGF-like and two follistatin-like domains 2
	2.72e-05	1.388	CDNA clone IMAGE:4799578
CPS1	3.79e-05	1.388	carbamoyl-phosphate synthetase 1, mitochondrial
USP25	0.0001412	1.388	ubiquitin specific peptidase 25
	0.000144	1.387	CDNA FLJ26120 fis, clone SYN00419
FECH	3.06e-05	1.386	ferrochelatase (protoporphyria)
	4.76e-05	1.386	Homo sapiens, clone IMAGE:3894337, mRNA
HIST1H4K /// HIST1H4J	0.0008181	1.386	histone 1, H4k /// histone 1, H4j
LGALS3BP	6.86e-05	1.385	lectin, galactoside-binding, soluble, 3 binding protein
PVRL2	0.0005281	1.385	poliovirus receptor-related 2 (herpesvirus entry mediator B)
	8.97e-05	1.384	CDNA FLJ11994 fis, clone HEMBB1001436
RDH11	0.0001381	1.384	retinol dehydrogenase 11 (all-trans/9-cis/11-cis)
CXorf38	0.0001169	1.383	chromosome X open reading frame 38
PBX1	0.0005148	1.383	Pre-B-cell leukemia transcription factor 1
Multiple Gene Symbols	0.0007772	1.383
HMMR	0.000365	1.381	Hyaluronan-mediated motility receptor (RHAMM)
SYPL1	5.42e-05	1.38	synaptophysin-like 1
SLC39A14	8.47e-05	1.38	solute carrier family 39 (zinc transporter), member 14
TMBIM4	4.81e-05	1.379	transmembrane BAX inhibitor motif containing 4
C20orf75	0.0003221	1.379	chromosome 20 open reading frame 75
LOC92689	4.88e-05	1.378	hypothetical protein BC001096
TBXA2R	0.0004297	1.378	thromboxane A2 receptor
	0.0006267	1.378
SULT1A2	6.29e-05	1.377	sulfotransferase family, cytosolic, 1A, phenol-preferring, member 2
LOC389830 /// LOC389833 /// LOC642282 /// LOC653071	7.47e-05	1.377	similar to Tektin-3 /// similar to hypothetical protein MGC27019 /// similar to Tektin-3 /// similar to CG32820-PA, isoform A
RAB27B	9.16e-05	1.377	RAB27B, member RAS oncogene family
CLU	4.47e-05	1.376	clusterin
ETF1	0.0001096	1.375	eukaryotic translation termination factor 1
ALG5	0.0005022	1.375	asparagine-linked glycosylation 5 homolog (S. cerevisiae, dolichyl-phosphate beta-glucosyltransferase)
CLDND2	0.0004018	1.374	claudin domain containing 2
LOC342979	0.0009515	1.374	hypothetical LOC342979
ZC3HAV1L	0.0002002	1.373	zinc finger CCCH-type, antiviral 1-like
STS	0.0008081	1.373	steroid sulfatase (microsomal), arylsulfatase C, isozyme S
AMMECR1	0.0008457	1.373	Alport syndrome, mental retardation, midface hypoplasia and elliptocytosis chromosomal region, gene 1
SULT1A3 /// SULT1A4 /// LOC648394	7.99e-05	1.372	sulfotransferase family, cytosolic, 1A, phenol-preferring, member 3 /// sulfotransferase family, cytosolic, 1A, phenol-preferring, member 4 /// similar to sulfotransferase family, cytosolic, 1A, phenol-preferring, member 3
INHBE	0.0001082	1.372	inhibin, beta E
LDLR	0.0001235	1.371	low density lipoprotein receptor (familial hypercholesterolemia)
HIST1H2BE	0.0002035	1.371	histone 1, H2be
GNB1	0.0002065	1.371	guanine nucleotide binding protein (G protein), beta polypeptide 1
ADI1	0.0001466	1.37	acireductone dioxygenase 1
ZBTB4	0.0006332	1.37	zinc finger and BTB domain containing 4
CDC42SE2	0.0008882	1.37	CDC42 small effector 2
PRSS23	0.000487	1.369	Protease, serine, 23
KISS1R	0.0001083	1.367	KISS1 receptor
DKFZP779L1068	0.0001891	1.367	PRO0845
GPATC4	0.0001152	1.366	G patch domain containing 4
TMBIM4	0.0001321	1.366	transmembrane BAX inhibitor motif containing 4
RTN4RL2	0.0008168	1.365	reticulon 4 receptor-like 2
FECH	0.0005325	1.364	ferrochelatase (protoporphyria)
MALAT1	0.0009197	1.364	metastasis associated lung adenocarcinoma transcript 1 (non-coding RNA)
	7.76e-05	1.363	Full-length cDNA clone CS0DD001YA12 of Neuroblastoma Cot 50-normalized of Homo sapiens (human)
SULT1A2	9.04e-05	1.363	sulfotransferase family, cytosolic, 1A, phenol-preferring, member 2
PELI2	0.0001298	1.363	pellino homolog 2 (Drosophila)
IGFBP5	0.0006383	1.362	insulin-like growth factor binding protein 5
SAR1B	0.0001585	1.361	SAR1 gene homolog B (S. cerevisiae)
DNER	0.0001772	1.361	delta-notch-like EGF repeat-containing transmembrane
LOC285346	0.0003328	1.361	Hypothetical protein LOC285346
SULT1A1	0.0001071	1.36	sulfotransferase family, cytosolic, 1A, phenol-preferring, member 1
HIST1H1C	0.0002229	1.36	histone 1, H1c
AQP3	0.0002993	1.36	aquaporin 3 (Gill blood group)
HPSE	0.000317	1.36	heparanase
ADAM12	0.0007189	1.36	ADAM metallopeptidase domain 12 (meltrin alpha)
TMTC4	0.0001873	1.359	transmembrane and tetratricopeptide repeat containing 4
SNCA	0.0001877	1.359	synuclein, alpha (non A4 component of amyloid precursor) /// synuclein, alpha (non A4 component of amyloid precursor)
CCDC50	0.0002974	1.359	coiled-coil domain containing 50
STON1	6.07e-05	1.358	stonin 1
SFXN4	0.000159	1.358	sideroflexin 4
IFITM3	0.0002225	1.357	interferon induced transmembrane protein 3 (1-8U)
OPA3	0.0002486	1.356	optic atrophy 3 (autosomal recessive, with chorea and spastic paraplegia)
SSU72	0.0003493	1.356	SSU72 RNA polymerase II CTD phosphatase homolog (S. cerevisiae)
	0.0006608	1.356	CDNA FLJ11567 fis, clone HEMBA1003276
DSC2	0.0002225	1.355	desmocollin 2
MYLK	0.0001932	1.354	myosin, light polypeptide kinase
CLU	0.0005444	1.354	clusterin
C18orf1	0.000929	1.354	chromosome 18 open reading frame 1
PTPMT1	0.0002996	1.353	protein tyrosine phosphatase, mitochondrial 1
APCDD1	0.0004966	1.353	adenomatosis polyposis coli down-regulated 1
MNAB	0.0009382	1.353	Membrane associated DNA binding protein
BCAP29	6.04e-05	1.352	B-cell receptor-associated protein 29
AK2	8.74e-05	1.351	adenylate kinase 2
AGA	0.0001599	1.351	aspartylglucosaminidase
FLJ21908	0.0001617	1.351	hypothetical protein FLJ21908
AGTR1	0.0003195	1.351	angiotensin II receptor, type 1
CLCN5	7.58e-05	1.35	Chloride channel 5 (nephrolithiasis 2, X-linked, Dent disease)
PROSC	4.88e-05	1.349	proline synthetase co-transcribed homolog (bacterial)
EDNRB	0.000176	1.349	endothelin receptor type B
TROVE2	0.0006615	1.349	TROVE domain family, member 2
GNA13	0.0002579	1.348	guanine nucleotide binding protein (G protein), alpha 13
HIST1H4K /// HIST1H4J	0.0006534	1.348	histone 1, H4k /// histone 1, H4j
LOC492311	0.0001457	1.347	similar to bovine IgA regulatory protein
FSD1	0.0002902	1.347	fibronectin type III and SPRY domain containing 1
ARRB1	0.000553	1.347	arrestin, beta 1
FBLN1	0.0001375	1.346	fibulin 1
PDCD4	0.0002122	1.346	programmed cell death 4 (neoplastic transformation inhibitor)
LOC92689	7.83e-05	1.345	hypothetical protein BC001096
RGS16	0.0004975	1.345	regulator of G-protein signalling 16
STYXL1	0.0005211	1.345	serine/threonine/tyrosine interacting-like 1
FSTL1	5.89e-05	1.344	follistatin-like 1
TMPRSS2	0.0001867	1.344	transmembrane protease, serine 2 /// transmembrane protease, serine 2
BCAP29	0.0002012	1.344	B-cell receptor-associated protein 29
DKFZP564O0823	0.0001514	1.343	DKFZP564O0823 protein
	0.0001131	1.342
SCN3B	0.0001086	1.341	sodium channel, voltage-gated, type III, beta
SAR1B	0.0002511	1.341	SAR1 gene homolog B (S. cerevisiae)
UBLCP1	0.0005382	1.341	ubiquitin-like domain containing CTD phosphatase 1
PRNP	0.0007283	1.341	prion protein (p27-30) (Creutzfeldt-Jakob disease, Gerstmann-Strausler-Scheinker syndrome, fatal familial insomnia)
GALNT10	0.0009995	1.341	UDP-N-acetyl-alpha-D-galactosamine:polypeptide N-acetylgalactosaminyltransferase 10 (GalNAc-T10)
INSIG1	0.0002596	1.339	insulin induced gene 1
HIST1H2BD	0.0002048	1.338	histone 1, H2bd
IFITM2	0.0003872	1.338	interferon induced transmembrane protein 2 (1-8D)
BCAT1	0.000476	1.338	branched chain aminotransferase 1, cytosolic
	0.000529	1.338	Full-length cDNA clone CS0DK002YF13 of HeLa cells Cot 25-normalized of Homo sapiens (human)
CNTN1	0.0005747	1.338	contactin 1
HS2ST1	0.0001788	1.337	heparan sulfate 2-O-sulfotransferase 1
EXOC2	0.0001091	1.336	exocyst complex component 2
STS	0.0001268	1.336	steroid sulfatase (microsomal), arylsulfatase C, isozyme S
CTSB	0.0001737	1.336	cathepsin B
SEC24A	0.000447	1.336	SEC24 related gene family, member A (S. cerevisiae)
AURKA	9.05e-05	1.334	aurora kinase A
DDX26B	0.0002484	1.334	DEAD/H (Asp-Glu-Ala-Asp/His) box polypeptide 26B
	0.0002506	1.334	Transcribed locus
CDC42SE2	0.0001401	1.333	CDC42 small effector 2
RBM24	0.000126	1.332	RNA binding motif protein 24
PROSC	0.0004895	1.332	proline synthetase co-transcribed homolog (bacterial)
BCAT1	0.0001221	1.331	branched chain aminotransferase 1, cytosolic
GAMT /// UTRN	0.0002049	1.331	guanidinoacetate N-methyltransferase /// utrophin (homologous to dystrophin)
GLT8D3	0.000187	1.33	glycosyltransferase 8 domain containing 3
STAMBP	0.0002276	1.33	STAM binding protein
ST6GALNAC3	0.0003767	1.33	ST6 (alpha-N-acetyl-neuraminyl-2,3-beta-galactosyl-1,3)-N-acetylgalactosaminide alpha-2,6-sialyltransferase 3
HCCS	0.0004122	1.33	holocytochrome c synthase (cytochrome c heme-lyase)
AMMECR1	0.0006673	1.329	Alport syndrome, mental retardation, midface hypoplasia and elliptocytosis chromosomal region, gene 1
LDLR	9.89e-05	1.328	low density lipoprotein receptor (familial hypercholesterolemia)
RNF14	0.0001488	1.328	ring finger protein 14
HAND1	0.0004786	1.328	heart and neural crest derivatives expressed 1
PLCB1	8.84e-05	1.326	phospholipase C, beta 1 (phosphoinositide-specific)
PRSS23	0.0002696	1.326	protease, serine, 23
BCAP29	0.0004425	1.326	B-cell receptor-associated protein 29
B3GNT5	0.0001299	1.325	UDP-GlcNAc:betaGal beta-1,3-N-acetylglucosaminyltransferase 5
WWOX	0.0002426	1.325	WW domain containing oxidoreductase
TNFRSF10D	0.0007232	1.325	tumor necrosis factor receptor superfamily, member 10d, decoy with truncated death domain
SPG20	0.000204	1.324	spastic paraplegia 20, spartin (Troyer syndrome)
KDELR3	0.0002165	1.323	KDEL (Lys-Asp-Glu-Leu) endoplasmic reticulum protein retention receptor 3
CALCB	0.00023	1.323	calcitonin-related polypeptide, beta
	0.0004257	1.323
MGAT4A	0.0005353	1.323	mannosyl (alpha-1,3-)-glycoprotein beta-1,4-N-acetylglucosaminyltransferase, isozyme A
C18orf54	0.0007592	1.323	Chromosome 18 open reading frame 54
PON2	0.0002259	1.322	paraoxonase 2
C8orf1	0.0004931	1.322	Chromosome 8 open reading frame 1
ZCCHC12	0.0001342	1.319	zinc finger, CCHC domain containing 12
RUTBC2	0.0002536	1.319	RUN and TBC1 domain containing 2
SNRP70	0.0005386	1.319	small nuclear ribonucleoprotein 70kDa polypeptide (RNP antigen)
L1CAM	0.0008997	1.319	L1 cell adhesion molecule
SRPR	0.000695	1.318	signal recognition particle receptor ('docking protein')
	0.0004852	1.317	Transcribed locus
SNCA	0.0004946	1.317	synuclein, alpha (non A4 component of amyloid precursor) /// synuclein, alpha (non A4 component of amyloid precursor)
SRPX	0.0003739	1.316	sushi-repeat-containing protein, X-linked
EDG3	0.00018	1.315	endothelial differentiation, sphingolipid G-protein-coupled receptor, 3
IL13RA1	0.0003583	1.315	interleukin 13 receptor, alpha 1 /// interleukin 13 receptor, alpha 1
SIX2	0.0004005	1.315	sine oculis homeobox homolog 2 (Drosophila)
ZAK	0.0008387	1.314	sterile alpha motif and leucine zipper containing kinase AZK
TncRNA	0.0002	1.313	trophoblast-derived noncoding RNA
CKMT1B /// CKMT1A	0.0002119	1.312	creatine kinase, mitochondrial 1B /// creatine kinase, mitochondrial 1A
TMEM64	0.0002352	1.312	transmembrane protein 64
IFI30	0.0001289	1.309	interferon, gamma-inducible protein 30
IL8	0.0002464	1.309	interleukin 8
TXNDC5	0.0001432	1.308	thioredoxin domain containing 5 /// thioredoxin domain containing 5
	0.0003937	1.308	Transcribed locus, strongly similar to XP_541723.2 PREDICTED: similar to zinc finger protein 536 [Canis familiaris]
BMPR2	0.0007756	1.308	bone morphogenetic protein receptor, type II (serine/threonine kinase)
GSTP1	0.0003093	1.307	glutathione S-transferase pi
ZC3H6	0.0004885	1.307	Zinc finger CCCH-type containing 6
	0.0006042	1.307
BCAT1	0.0002373	1.306	branched chain aminotransferase 1, cytosolic
GPSM3	0.0006942	1.306	G-protein signalling modulator 3 (AGS3-like, C. elegans)
SELT	0.000435	1.305	selenoprotein T
STAT6	0.0004599	1.305	signal transducer and activator of transcription 6, interleukin-4 induced
PHTF2	0.0006888	1.305	putative homeodomain transcription factor 2
	0.0002673	1.304	CDNA clone IMAGE:4793058
SPARC	0.0002918	1.304	secreted protein, acidic, cysteine-rich (osteonectin) /// secreted protein, acidic, cysteine-rich (osteonectin)
FLJ11151	0.0005585	1.304	hypothetical protein FLJ11151
CHST1	0.0002627	1.303	carbohydrate (keratan sulfate Gal-6) sulfotransferase 1
	0.0003567	1.303
ITGAE	0.0003615	1.303	Integrin, alpha E (antigen CD103, human mucosal lymphocyte antigen 1; alpha polypeptide)
ZNF238	0.0005115	1.303	zinc finger protein 238
PAPOLA	0.0002301	1.302	poly(A) polymerase alpha
DLG4	0.0003626	1.302	discs, large homolog 4 (Drosophila)
ENPP2	0.0003707	1.302	ectonucleotide pyrophosphatase/phosphodiesterase 2 (autotaxin)
FLJ20273	0.0003714	1.302	RNA-binding protein
SLFN5	0.0003925	1.302	schlafen family member 5
	0.0002425	1.301	Transcribed locus, strongly similar to XP_541723.2 PREDICTED: similar to zinc finger protein 536 [Canis familiaris]
YWHAH	0.0003811	1.301	tyrosine 3-monooxygenase/tryptophan 5-monooxygenase activation protein, eta polypeptide
ROD1	0.0004023	1.301	ROD1 regulator of differentiation 1 (S. pombe)
SEMA4F	0.000424	1.301	sema domain, immunoglobulin domain (Ig), transmembrane domain (TM) and short cytoplasmic domain, (semaphorin) 4F
ARRDC4	0.0001453	1.3	arrestin domain containing 4
P18SRP	0.0002699	1.3	P18SRP protein
PBX2	0.0004063	1.3	pre-B-cell leukemia transcription factor 2
PTHLH /// MOCOS	0.0005073	1.3	parathyroid hormone-like hormone /// molybdenum cofactor sulfurase
FADS1	0.0005758	1.3	fatty acid desaturase 1
LDLR	0.0002378	1.299	low density lipoprotein receptor (familial hypercholesterolemia)
TBL1XR1	0.0009828	1.298	transducin (beta)-like 1X-linked receptor 1 /// transducin (beta)-like 1X-linked receptor 1
VPRBP	0.0006957	1.296	Vpr (HIV-1) binding protein
MAPK1	0.0001508	1.295	mitogen-activated protein kinase 1
ACTA2	0.0002831	1.295	actin, alpha 2, smooth muscle, aorta
EIF2C4	0.0004573	1.295	Eukaryotic translation initiation factor 2C, 4
	0.0008511	1.295
	0.0005319	1.294
PIP5K2B	0.0009977	1.294	phosphatidylinositol-4-phosphate 5-kinase, type II, beta
KCNH2	0.0006741	1.293	potassium voltage-gated channel, subfamily H (eag-related), member 2
C7orf42	0.0001914	1.292	chromosome 7 open reading frame 42
	0.0008557	1.292
ICMT	0.000195	1.291	isoprenylcysteine carboxyl methyltransferase
FUCA2	0.0002805	1.291	fucosidase, alpha-L- 2, plasma
RTCD1	0.0004843	1.291	RNA terminal phosphate cyclase domain 1
ATP6V0E	0.0004974	1.291	ATPase, H+ transporting, lysosomal 9kDa, V0 subunit e
STYXL1	0.0007025	1.291	serine/threonine/tyrosine interacting-like 1
BCAT1	0.0002809	1.29	branched chain aminotransferase 1, cytosolic
LGALS1	0.0004882	1.289	lectin, galactoside-binding, soluble, 1 (galectin 1)
ARID5B	0.0009031	1.289	AT rich interactive domain 5B (MRF1-like)
LOC130355	0.0004211	1.288	Hypothetical protein LOC130355
C15orf17	0.0005499	1.288	chromosome 15 open reading frame 17
IDI1	0.0002319	1.287	isopentenyl-diphosphate delta isomerase 1
ERCC2	0.0006678	1.286	excision repair cross-complementing rodent repair deficiency, complementation group 2 (xeroderma pigmentosum D)
SCAMP1	0.0002926	1.285	secretory carrier membrane protein 1
STX6	0.0007577	1.284	syntaxin 6
PBX1	0.0005925	1.283	Pre-B-cell leukemia transcription factor 1
APOC1	0.0009131	1.283	apolipoprotein C-I
PDE9A	0.0005259	1.282	phosphodiesterase 9A
STAU2	0.0005426	1.281	staufen, RNA binding protein, homolog 2 (Drosophila)
UFC1	0.0007954	1.281	ubiquitin-fold modifier conjugating enzyme 1
EIF2AK2	0.00029	1.28	eukaryotic translation initiation factor 2-alpha kinase 2
SOCS5	0.0004065	1.28	suppressor of cytokine signaling 5
LMBR1	0.000799	1.28	limb region 1 homolog (mouse)
GLA	0.0005099	1.279	galactosidase, alpha
SYTL2	0.0006599	1.278	synaptotagmin-like 2
HOXD1	0.0008509	1.278	homeobox D1
TRIB2	0.0002882	1.277	tribbles homolog 2 (Drosophila)
PPIL1	0.000334	1.277	peptidylprolyl isomerase (cyclophilin)-like 1
KLHL9	0.0005758	1.276	kelch-like 9 (Drosophila)
LPL	0.0007345	1.275	lipoprotein lipase
SLC44A1	0.0007513	1.273	solute carrier family 44, member 1
HIST3H2A	0.0002847	1.272	histone 3, H2a
	0.0005214	1.272	CDNA FLJ10976 fis, clone PLACE1001399
CAB39	0.0005773	1.272	calcium binding protein 39
LOC284361	0.0007418	1.272	hematopoietic signal peptide-containing
LOC158563	0.0004163	1.271	hypothetical protein LOC158563
ACPL2	0.0009096	1.271	acid phosphatase-like 2
MGC26963	0.0009803	1.271	hypothetical protein MGC26963
	0.0004074	1.27	CDNA FLJ41419 fis, clone BRHIP2002339
B3GNT5	0.0005367	1.27	UDP-GlcNAc:betaGal beta-1,3-N-acetylglucosaminyltransferase 5
SYNGR2	0.0006078	1.27	synaptogyrin 2
EDEM3 /// LOC653815	0.0005299	1.268	ER degradation enhancer, mannosidase alpha-like 3 /// similar to chromosome 1 open reading frame 22
KDELR3	0.0006817	1.268	KDEL (Lys-Asp-Glu-Leu) endoplasmic reticulum protein retention receptor 3
TTC13	0.0005797	1.267	tetratricopeptide repeat domain 13
	0.0004264	1.266	CDNA FLJ30437 fis, clone BRACE2009045
SULT1A3 /// SULT1A4	0.0004547	1.266	sulfotransferase family, cytosolic, 1A, phenol-preferring, member 3 /// sulfotransferase family, cytosolic, 1A, phenol-preferring, member 4
CTSK	0.0009271	1.266	cathepsin K (pycnodysostosis)
MAPK1	0.0009956	1.265	mitogen-activated protein kinase 1
LOC344595	0.0008016	1.264	hypothetical LOC344595
MAP2K1	0.0004021	1.262	mitogen-activated protein kinase kinase 1
C4orf31	0.0005612	1.262	chromosome 4 open reading frame 31
ST3GAL5	0.0005739	1.262	ST3 beta-galactoside alpha-2,3-sialyltransferase 5
OPN1SW	0.0009622	1.261	Opsin 1 (cone pigments), short-wave-sensitive (color blindness, tritan)
KIAA0232	0.0008636	1.26	KIAA0232 gene product
RHOBTB1	0.0004725	1.259	Rho-related BTB domain containing 1
PRAC2	0.0005633	1.259	prostate/rectrum and colon protein no. 2
TGFBR3	0.0006378	1.258	transforming growth factor, beta receptor III (betaglycan, 300kDa)
PROSC	0.0005773	1.255	proline synthetase co-transcribed homolog (bacterial)
BTBD7	0.000954	1.254	BTB (POZ) domain containing 7
IER3	0.0005043	1.253	immediate early response 3
	0.0005953	1.253	CDNA clone IMAGE:4513453
MGC15634	0.000665	1.253	hypothetical protein MGC15634
	0.0006859	1.253
AURKA	0.0007428	1.253	aurora kinase A
GRIP1	0.0007443	1.253	glutamate receptor interacting protein 1
MAOB	0.0008424	1.253	monoamine oxidase B
IGFBP5	0.0007671	1.251	insulin-like growth factor binding protein 5
C10orf137	0.0007751	1.249	chromosome 10 open reading frame 137 /// chromosome 10 open reading frame 137
DLC1	0.0009424	1.249	deleted in liver cancer 1
DYRK2	0.0005588	1.247	dual-specificity tyrosine-(Y)-phosphorylation regulated kinase 2
TRIM6	0.00062	1.247	tripartite motif-containing 6
HIST1H2BG	0.0009762	1.247	histone 1, H2bg
SERPINH1	0.0007048	1.246	serpin peptidase inhibitor, clade H (heat shock protein 47), member 1, (collagen binding protein 1)
LGR5	0.0009138	1.245	leucine-rich repeat-containing G protein-coupled receptor 5
HNRPR	0.0009442	1.245	heterogeneous nuclear ribonucleoprotein R
TSPAN4	0.0007437	1.244	tetraspanin 4
USP25	0.0008651	1.243	ubiquitin specific peptidase 25
AOF2	0.0009124	1.242	amine oxidase (flavin containing) domain 2
RNGTT	0.000736	1.24	RNA guanylyltransferase and 5'-phosphatase
	0.0008088	1.239	CDNA: FLJ21837 fis, clone HEP01664
MBTPS1	0.000853	1.239	membrane-bound transcription factor peptidase, site 1
GNB1	0.0009785	1.239	guanine nucleotide binding protein (G protein), beta polypeptide 1
SCML1	0.0009612	1.232	sex comb on midleg-like 1 (Drosophila)
GPM6B	0.0009444	1.228	glycoprotein M6B
HMGCS1	0.0009782	1.22	3-hydroxy-3-methylglutaryl-Coenzyme A synthase 1 (soluble)
AP3D1	0.0007969	0.811	adaptor-related protein complex 3, delta 1 subunit
EGR1	0.0008474	0.809	early growth response 1
ELF5	0.0009964	0.808	E74-like factor 5 (ets domain transcription factor)
SOX4	0.000821	0.807	SRY (sex determining region Y)-box 4
GLTP	0.0009013	0.807	glycolipid transfer protein
LOC401317	0.0009866	0.805	hypothetical LOC401317
MYC	0.0009214	0.804	v-myc myelocytomatosis viral oncogene homolog (avian)
LRRC8A	0.0006109	0.803	leucine rich repeat containing 8 family, member A
ECSIT	0.0006186	0.802	ECSIT homolog (Drosophila)
TBL1X	0.0007449	0.802	transducin (beta)-like 1X-linked
CTDSP2	0.0007326	0.8	CTD (carboxy-terminal domain, RNA polymerase II, polypeptide A) small phosphatase 2
SPEN	0.0008026	0.8	spen homolog, transcriptional regulator (Drosophila)
INA	0.0008897	0.8	internexin neuronal intermediate filament protein, alpha
SHB /// C9orf105	0.0006408	0.799	Src homology 2 domain containing adaptor protein B /// chromosome 9 open reading frame 105
KIAA1509	0.0009676	0.799	KIAA1509
HIG2	0.0009104	0.798	hypoxia-inducible protein 2
PPA2	0.0004644	0.797	pyrophosphatase (inorganic) 2
	0.0007001	0.797	Transcribed locus, weakly similar to XP_534504.2 PREDICTED: similar to LINE-1 reverse transcriptase homolog [Canis familiaris]
CXorf40A /// CXorf40B	0.0007367	0.797	chromosome X open reading frame 40A /// chromosome X open reading frame 40B
UBE4B	0.0005644	0.796	ubiquitination factor E4B (UFD2 homolog, yeast)
MSI2	0.0005885	0.795	Musashi homolog 2 (Drosophila)
TH1L	0.0007973	0.795	TH1-like (Drosophila)
PLEKHA1	0.0009222	0.795	pleckstrin homology domain containing, family A (phosphoinositide binding specific) member 1
VTI1B	0.0003315	0.794	vesicle transport through interaction with t-SNAREs homolog 1B (yeast)
MAP4K4	0.0005639	0.794	mitogen-activated protein kinase kinase kinase kinase 4
RANBP5	0.0007566	0.794	RAN binding protein 5
WDR22	0.0007876	0.794	WD repeat domain 22
LOC643373 /// LOC653080 /// LOC653188 /// LOC653412	0.0008522	0.793	region containing hypothetical protein LOC153561; SMA4 /// similar to Beta-glucuronidase precursor /// similar to Beta-glucuronidase precursor /// similar to hypothetical protein LOC153561
EIF3S9	0.0006344	0.792	eukaryotic translation initiation factor 3, subunit 9 eta, 116kDa
TRIM16 /// TRIM16L /// LOC653524	0.0006759	0.792	tripartite motif-containing 16 /// tripartite motif-containing 16-like /// similar to tripartite motif-containing 16
CD47	0.0007183	0.792	CD47 molecule
BNIP3L	0.0009385	0.791	BCL2/adenovirus E1B 19kDa interacting protein 3-like /// BCL2/adenovirus E1B 19kDa interacting protein 3-like
	0.0005228	0.79	Full-length cDNA clone CS0DF026YC16 of Fetal brain of Homo sapiens (human)
DDAH2	0.0005558	0.79	dimethylarginine dimethylaminohydrolase 2
TSGA14	0.0009925	0.79	testis specific, 14
AP2B1	0.0004009	0.789	adaptor-related protein complex 2, beta 1 subunit
DC2	0.0005087	0.789	DC2 protein
RNF10	0.000325	0.788	Ring finger protein 10
MPI	0.0005402	0.788	mannose phosphate isomerase
BCOR	0.000741	0.788	BCL6 co-repressor
C16orf34	0.0005827	0.787	chromosome 16 open reading frame 34
LYPLA2 /// LYPLA2P1 /// LOC653639 /// LOC654135	0.0006074	0.787	lysophospholipase II /// lysophospholipase II pseudogene 1 /// similar to Acyl-protein thioesterase 2 (Lysophospholipase II) (LPL-I) /// similar to Acyl-protein thioesterase 2 (Lysophospholipase II) (LPL-I)
DTNA	0.0006562	0.787	dystrobrevin, alpha
EIF3S10	0.0007758	0.787	eukaryotic translation initiation factor 3, subunit 10 theta, 150/170kDa
IGF2R	0.0003518	0.785	insulin-like growth factor 2 receptor
PHKB	0.0004903	0.785	phosphorylase kinase, beta
PNN	0.0006958	0.785	pinin, desmosome associated protein
ZNF706	0.0006608	0.784	zinc finger protein 706
LOC644246 /// LOC649063	0.0004464	0.783	hypothetical protein LOC644246 /// hypothetical protein LOC649063
SLC16A2	0.0005003	0.783	solute carrier family 16, member 2 (monocarboxylic acid transporter 8)
	0.0005552	0.783
BID	0.0007941	0.783	BH3 interacting domain death agonist /// BH3 interacting domain death agonist
TARDBP	0.0006553	0.782	TAR DNA binding protein
TRAM2	0.0009274	0.782	Translocation associated membrane protein 2
TPM1	0.0005787	0.781	tropomyosin 1 (alpha)
CIRBP	0.0008655	0.781	cold inducible RNA binding protein
NUFIP1	0.0008874	0.781	nuclear fragile X mental retardation protein interacting protein 1
RAB4A	0.0009152	0.781	RAB4A, member RAS oncogene family
FAM102B	0.0005771	0.78	Family with sequence similarity 102, member B
PCDHGA4	0.0006525	0.78	protocadherin gamma subfamily A, 4
BCL11A	0.000315	0.779	B-cell CLL/lymphoma 11A (zinc finger protein)
MKL2	0.0004888	0.778	MKL/myocardin-like 2
	0.0006257	0.778	CDNA clone IMAGE:2984900, containing frame-shift errors
RUFY3	0.0006376	0.778	RUN and FYVE domain containing 3
CD302	0.0006815	0.778	CD302 molecule
USP28	0.0002808	0.777	ubiquitin specific peptidase 28
MARCKSL1	0.0004025	0.777	MARCKS-like 1
AASDHPPT	0.0004335	0.776	aminoadipate-semialdehyde dehydrogenase-phosphopantetheinyl transferase
ARHGEF12	0.0008872	0.776	Rho guanine nucleotide exchange factor (GEF) 12
DNAJC19	0.0002351	0.775	DnaJ (Hsp40) homolog, subfamily C, member 19
SOX4	0.0003212	0.774	SRY (sex determining region Y)-box 4
PCYT1B	0.00035	0.774	Phosphate cytidylyltransferase 1, choline, beta
FLJ14668	0.0007863	0.774	hypothetical protein FLJ14668
ZNF17	0.0009462	0.774	zinc finger protein 17
ADH5	0.0005386	0.773	alcohol dehydrogenase 5 (class III), chi polypeptide
IRS2	0.0003056	0.772	insulin receptor substrate 2
	0.0004354	0.772	CDNA clone IMAGE:5300199
YPEL1	0.0006348	0.772	yippee-like 1 (Drosophila)
FANCF	0.0002875	0.771	Fanconi anemia, complementation group F
C17orf81	0.0002944	0.771	chromosome 17 open reading frame 81
PANK2	0.000315	0.771	pantothenate kinase 2 (Hallervorden-Spatz syndrome)
FYN	0.0003373	0.771	FYN oncogene related to SRC, FGR, YES
ATPIF1	0.000674	0.771	ATPase inhibitory factor 1
WBP4	0.0001382	0.77	WW domain binding protein 4 (formin binding protein 21)
PSMB10	0.0006146	0.77	proteasome (prosome, macropain) subunit, beta type, 10
LOC152286	0.0007404	0.77	Hypothetical protein LOC152286
MCM5	0.0004498	0.768	MCM5 minichromosome maintenance deficient 5, cell division cycle 46 (S. cerevisiae)
USP31	0.0003797	0.767	ubiquitin specific peptidase 31
	0.0009553	0.767	CDNA clone IMAGE:3910094
	0.0001094	0.766	CDNA FLJ40762 fis, clone TRACH2002847
SOX4	0.0002228	0.766	SRY (sex determining region Y)-box 4
SLC5A3	0.0005092	0.765	solute carrier family 5 (inositol transporters), member 3
	0.0007085	0.765	Homo sapiens, clone IMAGE:5802033, mRNA
EPB41L4B	0.0001796	0.764	erythrocyte membrane protein band 4.1 like 4B
NMB	0.0003298	0.764	neuromedin B
GNAI3	0.0007648	0.764	guanine nucleotide binding protein (G protein), alpha inhibiting activity polypeptide 3
CASP9	0.0007706	0.764	caspase 9, apoptosis-related cysteine peptidase
TOLLIP	0.000174	0.763	toll interacting protein
ACADSB	0.0003116	0.763	acyl-Coenzyme A dehydrogenase, short/branched chain
TCF7L2	0.0002556	0.762	transcription factor 7-like 2 (T-cell specific, HMG-box)
LBH /// LOC653743	0.0002778	0.762	hypothetical protein DKFZp566J091 /// hypothetical protein DKFZp566J091 /// similar to hypothetical protein DKFZp566J091 /// similar to hypothetical protein DKFZp566J091
THRA	0.0002976	0.762	thyroid hormone receptor, alpha (erythroblastic leukemia viral (v-erb-a) oncogene homolog, avian)
LOC401068	0.0003164	0.762	hypothetical gene supported by BC028186
	0.0001347	0.761	Transcribed locus
CCNE1	0.0002655	0.761	cyclin E1
SMARCD1	0.0003374	0.761	SWI/SNF related, matrix associated, actin dependent regulator of chromatin, subfamily d, member 1
	0.0003933	0.761	Full-length cDNA clone CL0BB018ZE07 of Neuroblastoma of Homo sapiens (human)
SH3YL1	0.0007412	0.761	SH3 domain containing, Ysc84-like 1 (S. cerevisiae)
	0.00015	0.76
TAF9	0.0003187	0.76	TAF9 RNA polymerase II, TATA box binding protein (TBP)-associated factor, 32kDa
VTI1B	0.0006989	0.76	vesicle transport through interaction with t-SNAREs homolog 1B (yeast)
ADM	0.0001381	0.759	adrenomedullin
BLOC1S1	0.0002901	0.759	biogenesis of lysosome-related organelles complex-1, subunit 1
SLC15A4	0.0001708	0.758	Solute carrier family 15, member 4
MRPS7	0.0003081	0.758	mitochondrial ribosomal protein S7
B4GALT6	0.0004012	0.758	UDP-Gal:betaGlcNAc beta 1,4- galactosyltransferase, polypeptide 6
GATAD2A	0.0007069	0.758	GATA zinc finger domain containing 2A
LOC643675	0.000924	0.758	Hypothetical protein LOC643675
KIAA1622	0.0002884	0.757	KIAA1622
HERC3	0.0009152	0.757	hect domain and RLD 3
NDST1	0.0003379	0.756	N-deacetylase/N-sulfotransferase (heparan glucosaminyl) 1
	0.0002288	0.755	Full-length cDNA clone CS0DB003YD12 of Neuroblastoma Cot 10-normalized of Homo sapiens (human)
LOC200169	0.0003453	0.755	hypothetical protein LOC200169
	0.0005528	0.755	Transcribed locus, strongly similar to NP_005973.1 sine oculis homeobox homolog 1 [Homo sapiens]
	0.0006481	0.755	CDNA FLJ11166 fis, clone PLACE1007242
ZNF37B	0.000373	0.754	Zinc finger protein 37B
	0.0005323	0.754	Full length insert cDNA clone ZB94A08
ANKRD52	0.0009854	0.754	ankyrin repeat domain 52
PNPLA4	0.0002908	0.753	patatin-like phospholipase domain containing 4
CDS1	0.0007024	0.753	CDP-diacylglycerol synthase (phosphatidate cytidylyltransferase) 1
ZNF599	0.0001252	0.752	Zinc finger protein 599
SYNCRIP	0.000323	0.752	synaptotagmin binding, cytoplasmic RNA interacting protein
SCOC	0.0003501	0.752	Short coiled-coil protein
FANCF	0.0005368	0.752	Fanconi anemia, complementation group F
	0.0002058	0.751	CDNA FLJ41385 fis, clone BRCAN2022191
C17orf44	0.0002255	0.751	chromosome 17 open reading frame 44
LOC389834 /// LOC642398	0.0003583	0.751	hypothetical gene supported by AK123403 /// hypothetical protein LOC642398
MAPKAP1	0.0004864	0.751	mitogen-activated protein kinase associated protein 1
LSM5	6.02e-05	0.75	LSM5 homolog, U6 small nuclear RNA associated (S. cerevisiae)
PPT2	0.0002085	0.75	palmitoyl-protein thioesterase 2
PPP1R14C	0.0002174	0.75	protein phosphatase 1, regulatory (inhibitor) subunit 14C
EEF1A1	0.0004625	0.75	eukaryotic translation elongation factor 1 alpha 1
RPS28 /// ANKRD47	0.0007381	0.75	Ribosomal protein S28 /// Ankyrin repeat domain 47
RP5-1022P6.2	0.0009982	0.75	hypothetical protein KIAA1434
RHEB	0.0001003	0.749	Ras homolog enriched in brain
OCRL	0.0004235	0.749	oculocerebrorenal syndrome of Lowe
CCNI	0.0001901	0.748	cyclin I
C16orf63	0.0004441	0.748	chromosome 16 open reading frame 63
DKFZp313A2432	0.0009825	0.748	hypothetical protein DKFZp313A2432
TTC30B	0.0004256	0.747	tetratricopeptide repeat domain 30B
CDC42	0.0004626	0.747	cell division cycle 42 (GTP binding protein, 25kDa)
WHSC1	0.0006188	0.747	Wolf-Hirschhorn syndrome candidate 1
AUTS2	0.0007843	0.747	autism susceptibility candidate 2
SIDT2	0.0008492	0.747	SID1 transmembrane family, member 2
RRAGD	6.3e-05	0.746	Ras-related GTP binding D
RPS23	0.0001194	0.746	ribosomal protein S23
EIF2S2	0.0002428	0.746	eukaryotic translation initiation factor 2, subunit 2 beta, 38kDa
MLLT10	0.0001882	0.745	Myeloid/lymphoid or mixed-lineage leukemia (trithorax homolog, Drosophila); translocated to, 10
	0.0002755	0.745	CDNA clone IMAGE:5301129
TCFL5	0.0003619	0.745	Transcription factor-like 5 (basic helix-loop-helix)
SLC7A1	0.0001313	0.744	solute carrier family 7 (cationic amino acid transporter, y+ system), member 1
WHSC1	0.0003235	0.744	Wolf-Hirschhorn syndrome candidate 1
SYNCRIP	0.0003336	0.744	synaptotagmin binding, cytoplasmic RNA interacting protein
CCDC18	0.0006946	0.744	coiled-coil domain containing 18
ICAM3	7.26e-05	0.743	Intercellular adhesion molecule 3
PCDHB6	0.0002582	0.743	protocadherin beta 6
IFT122	0.0002604	0.743	intraflagellar transport 122 homolog (Chlamydomonas)
SRD5A1	0.0002997	0.743	steroid-5-alpha-reductase, alpha polypeptide 1 (3-oxo-5 alpha-steroid delta 4-dehydrogenase alpha 1)
	0.0003009	0.743	PRO0633
NEDD4L	0.0003223	0.743	neural precursor cell expressed, developmentally down-regulated 4-like
C9orf86	0.0005191	0.743	chromosome 9 open reading frame 86
CDK6	0.0003158	0.742	cyclin-dependent kinase 6
KIF9	0.0003977	0.742	kinesin family member 9
CASC5	0.0004786	0.742	cancer susceptibility candidate 5
SPHK2	0.0005116	0.742	sphingosine kinase 2
MPST	0.0001214	0.741	mercaptopyruvate sulfurtransferase
CENTG3	0.0001604	0.741	centaurin, gamma 3
	0.0003324	0.741	CDNA FLJ41489 fis, clone BRTHA2004582
GCAT	0.0001766	0.739	glycine C-acetyltransferase (2-amino-3-ketobutyrate coenzyme A ligase)
ACACA	8.86e-05	0.737	acetyl-Coenzyme A carboxylase alpha
TAF5	0.000158	0.737	TAF5 RNA polymerase II, TATA box binding protein (TBP)-associated factor, 100kDa
	0.0006037	0.737
CDK6	5.86e-05	0.736	cyclin-dependent kinase 6
ALDH6A1	7.86e-05	0.736	aldehyde dehydrogenase 6 family, member A1
BCL11A	0.000494	0.736	B-cell CLL/lymphoma 11A (zinc finger protein)
DKFZp313A2432	0.0005867	0.736	hypothetical protein DKFZp313A2432
B4GALT6	0.0008156	0.736	UDP-Gal:betaGlcNAc beta 1,4- galactosyltransferase, polypeptide 6
SLIT2	6.16e-05	0.735	Slit homolog 2 (Drosophila)
SERBP1	0.0003182	0.735	SERPINE1 mRNA binding protein 1
TOMM34	7.39e-05	0.734	translocase of outer mitochondrial membrane 34
CYFIP2	8.21e-05	0.734	cytoplasmic FMR1 interacting protein 2 /// cytoplasmic FMR1 interacting protein 2
NASP	9.32e-05	0.734	nuclear autoantigenic sperm protein (histone-binding)
BICD2	0.0009932	0.734	bicaudal D homolog 2 (Drosophila)
TMOD2	0.0001539	0.733	Tropomodulin 2 (neuronal)
TMEM150	0.0004513	0.732	transmembrane protein 150
SOX4	6.95e-05	0.731	SRY (sex determining region Y)-box 4
ALDH6A1	3.83e-05	0.73	aldehyde dehydrogenase 6 family, member A1
GNG7	5.85e-05	0.73	guanine nucleotide binding protein (G protein), gamma 7
ELAVL1	0.0004132	0.73	ELAV (embryonic lethal, abnormal vision, Drosophila)-like 1 (Hu antigen R)
	5.28e-05	0.729	Gene from PAC 886K2, chromosome 1
LRRC47	6.41e-05	0.729	leucine rich repeat containing 47
PEX13	0.0003501	0.728	Peroxisome biogenesis factor 13
PCDH10	0.0004105	0.728	protocadherin 10
FAM82C	8e-05	0.726	family with sequence similarity 82, member C
	0.0002484	0.726	Transcribed locus
SNAP23	0.0004057	0.726	synaptosomal-associated protein, 23kDa
RAB4A	0.0008322	0.725	RAB4A, member RAS oncogene family
RPL22	2.52e-05	0.724	ribosomal protein L22
ZNF395	0.0001694	0.724	Zinc finger protein 395
PRG4	0.0007449	0.724	Proteoglycan 4
THRB	0.0001308	0.723	thyroid hormone receptor, beta (erythroblastic leukemia viral (v-erb-a) oncogene homolog 2, avian)
NMRAL1	0.0001511	0.722	NmrA-like family domain containing 1
RPL28	0.0001957	0.722	ribosomal protein L28
SPATA2	0.000248	0.721	spermatogenesis associated 2
MAP3K15	0.0001417	0.72	Mitogen-activated protein kinase kinase kinase 15
	0.0004522	0.72
BICD2	0.0001609	0.719	bicaudal D homolog 2 (Drosophila)
SLC7A1	5.45e-05	0.718	solute carrier family 7 (cationic amino acid transporter, y+ system), member 1
SLC2A1	7.03e-05	0.718	solute carrier family 2 (facilitated glucose transporter), member 1
CD109	0.0001032	0.716	CD109 molecule
	4.67e-05	0.715	Transcribed locus, weakly similar to NP_055301.1 neuronal thread protein AD7c-NTP [Homo sapiens]
LOC339290	0.000361	0.715	hypothetical protein LOC339290
UNC5B	6.01e-05	0.714	unc-5 homolog B (C. elegans)
PGBD4	0.0003808	0.714	piggyBac transposable element derived 4
RBCK1	2.45e-05	0.713	RanBP-type and C3HC4-type zinc finger containing 1
CSDA	8.27e-05	0.713	cold shock domain protein A
	6.53e-05	0.712	Transcribed locus
TTC30B	0.0001468	0.712	tetratricopeptide repeat domain 30B
C9orf5	1.61e-05	0.711	chromosome 9 open reading frame 5
MMP24	0.0001219	0.71	Matrix metallopeptidase 24 (membrane-inserted)
	0.0002056	0.71	Transcribed locus
HRK	0.0003533	0.71	harakiri, BCL2 interacting protein (contains only BH3 domain)
CHCHD7	7.48e-05	0.709	coiled-coil-helix-coiled-coil-helix domain containing 7
SMARCA4	0.0001686	0.709	SWI/SNF related, matrix associated, actin dependent regulator of chromatin, subfamily a, member 4
CDK6	4.54e-05	0.708	cyclin-dependent kinase 6
KIAA0692	0.0003762	0.707	KIAA0692
C9orf5	2.78e-05	0.706	chromosome 9 open reading frame 5
TMEM134	2.93e-05	0.704	transmembrane protein 134
	4.23e-05	0.704	CDNA FLJ41084 fis, clone ADRGL2010974
CXXC6	6.36e-05	0.704	CXXC finger 6
GATAD2A	1.88e-05	0.701	GATA zinc finger domain containing 2A
MCM5	6.26e-05	0.701	MCM5 minichromosome maintenance deficient 5, cell division cycle 46 (S. cerevisiae)
CES2	6.03e-05	0.7	carboxylesterase 2 (intestine, liver)
VRK3	0.0001613	0.699	vaccinia related kinase 3
	0.0006819	0.699	Transcribed locus
TAF5	0.0004635	0.697	TAF5 RNA polymerase II, TATA box binding protein (TBP)-associated factor, 100kDa
CEP164	3.43e-05	0.695	centrosomal protein 164kDa
SRD5A1	3.88e-05	0.692	steroid-5-alpha-reductase, alpha polypeptide 1 (3-oxo-5 alpha-steroid delta 4-dehydrogenase alpha 1) /// steroid-5-alpha-reductase, alpha polypeptide 1 (3-oxo-5 alpha-steroid delta 4-dehydrogenase alpha 1)
THRA	2.36e-05	0.691	thyroid hormone receptor, alpha (erythroblastic leukemia viral (v-erb-a) oncogene homolog, avian)
C9orf5	3.51e-05	0.69	chromosome 9 open reading frame 5
EMILIN2	9.09e-05	0.69	elastin microfibril interfacer 2
	0.000248	0.69
SLC6A8	0.0002189	0.689	solute carrier family 6 (neurotransmitter transporter, creatine), member 8
UROS	0.0005253	0.689	Uroporphyrinogen III synthase (congenital erythropoietic porphyria)
ZNF93	0.0003149	0.686	Zinc finger protein 93
PRO0149	5.04e-05	0.685	PRO0149 protein
TACSTD1	9.48e-05	0.685	tumor-associated calcium signal transducer 1
ANKRD37	3.57e-05	0.684	ankyrin repeat domain 37
GATAD2A	3.39e-05	0.683	GATA zinc finger domain containing 2A
	0.0002324	0.681	CDNA clone IMAGE:5268696
	9.2e-06	0.68
BDH2	0.0004519	0.679	3-hydroxybutyrate dehydrogenase, type 2
UBE3C	6.1e-06	0.678	Ubiquitin protein ligase E3C
SATB1	1.76e-05	0.678	special AT-rich sequence binding protein 1 (binds to nuclear matrix/scaffold-associating DNA's)
PHACTR2	2.74e-05	0.678	phosphatase and actin regulator 2
SFRS7	3.01e-05	0.678	splicing factor, arginine/serine-rich 7, 35kDa
HNRPA0	2.47e-05	0.677	heterogeneous nuclear ribonucleoprotein A0
PHTF2	0.0001915	0.675	putative homeodomain transcription factor 2
CSDA	4.8e-06	0.673	cold shock domain protein A
PHACTR2	4.24e-05	0.668	phosphatase and actin regulator 2
WHSC1	1.2e-05	0.667	Wolf-Hirschhorn syndrome candidate 1
ELAVL1	9.1e-06	0.666	ELAV (embryonic lethal, abnormal vision, Drosophila)-like 1 (Hu antigen R)
HP1BP3	3.3e-05	0.665	heterochromatin protein 1, binding protein 3
GM632	2.11e-05	0.664	KIAA1196 protein
SSFA2	6.23e-05	0.663	Sperm specific antigen 2
PPP2R1B	4.65e-05	0.661	protein phosphatase 2 (formerly 2A), regulatory subunit A (PR 65), beta isoform
GMFB	6.1e-06	0.66	glia maturation factor, beta
C10orf70	3.51e-05	0.659	Chromosome 10 open reading frame 70
PROK2	0.0002538	0.658	prokineticin 2
FAM44A	2.12e-05	0.657	family with sequence similarity 44, member A
C14orf126	6.2e-05	0.657	chromosome 14 open reading frame 126
SPHAR	4.7e-06	0.656	S-phase response (cyclin-related)
ZNF404	1.65e-05	0.656	zinc finger protein 404
CDS1	5.3e-06	0.654	CDP-diacylglycerol synthase (phosphatidate cytidylyltransferase) 1
BRAF	6.98e-05	0.654	v-raf murine sarcoma viral oncogene homolog B1
CENPF	2.53e-05	0.653	centromere protein F, 350/400ka (mitosin) /// centromere protein F, 350/400ka (mitosin)
RPS28	3.6e-06	0.652	Ribosomal protein S28
C9orf5	0.0001303	0.651	Chromosome 9 open reading frame 5
JUN	0.00015	0.651	v-jun sarcoma virus 17 oncogene homolog (avian)
LYPD1	5.74e-05	0.65	LY6/PLAUR domain containing 1
SLC2A3	2.86e-05	0.648	Solute carrier family 2 (facilitated glucose transporter), member 3
	7.9e-06	0.644
C6orf166	2.6e-06	0.643	Chromosome 6 open reading frame 166
RPS21	1.46e-05	0.643	ribosomal protein S21
OLIG1	1.87e-05	0.643	oligodendrocyte transcription factor 1
RALBP1	4.3e-06	0.642	RalA binding protein 1
NME5	4.17e-05	0.639	non-metastatic cells 5, protein expressed in (nucleoside-diphosphate kinase)
TIMP2	1.73e-05	0.637	TIMP metallopeptidase inhibitor 2
GRSF1	6e-06	0.635	G-rich RNA sequence binding factor 1
UBE3C	6.02e-05	0.633	Ubiquitin protein ligase E3C
HNRPA0	2.8e-06	0.632	Heterogeneous nuclear ribonucleoprotein A0
LOC282997	1.23e-05	0.632	hypothetical protein LOC282997
C6orf79	4.38e-05	0.632	Chromosome 6 open reading frame 79
LRRC23	8.06e-05	0.631	leucine rich repeat containing 23
SRD5A1	3.2e-06	0.624	steroid-5-alpha-reductase, alpha polypeptide 1 (3-oxo-5 alpha-steroid delta 4-dehydrogenase alpha 1)
TPP1	3.1e-06	0.62	tripeptidyl peptidase I
ALDH6A1	8.29e-05	0.619	aldehyde dehydrogenase 6 family, member A1
PHACTR2	3.3e-06	0.617	phosphatase and actin regulator 2
NDE1	2e-06	0.613	NudE nuclear distribution gene E homolog 1 (A. nidulans)
WDR5B	1.7e-06	0.611	WD repeat domain 5B
WDFY1	1.8e-06	0.607	WD repeat and FYVE domain containing 1
	8e-07	0.594	Transcribed locus
CCND2	4e-07	0.59	cyclin D2
PNPO	1.4e-06	0.588	pyridoxamine 5'-phosphate oxidase
CCND2	2.1e-06	0.579	cyclin D2
KIAA0114	1.45e-05	0.579	KIAA0114
MMD	1.4e-06	0.578	monocyte to macrophage differentiation-associated
	4.68e-05	0.575
SIDT2	2.2e-06	0.57	SID1 transmembrane family, member 2
BCAT2	3.5e-06	0.564	branched chain aminotransferase 2, mitochondrial
SMARCE1	7.5e-06	0.558	SWI/SNF related, matrix associated, actin dependent regulator of chromatin, subfamily e, member 1
PEX13	1.64e-05	0.551	Peroxisome biogenesis factor 13
USP6NL	2.95e-05	0.551	USP6 N-terminal like
GMFB	1e-07	0.542	glia maturation factor, beta
	2.45e-05	0.533
EMILIN2	1.8e-06	0.531	elastin microfibril interfacer 2 /// elastin microfibril interfacer 2
WDFY1	2e-07	0.498	WD repeat and FYVE domain containing 1
PPP2R1B	1e-07	0.496	protein phosphatase 2 (formerly 2A), regulatory subunit A (PR 65), beta isoform
HRSP12	3e-07	0.438	heat-responsive protein 12

## Sheet: miR425 vs oligonucleotide contr
gene modulated (p-value < .001 and Fold change > 1.2) by the overexpression of miR-425 in MDA-MB-231 72hrs after transfection
GENE NAME	p-value	fold change	gene description
NA	3.4e-05	4.52415	NA
PTEN	0.0003457	4.51088	phosphatase and tensin homolog
NA	0.00046	4.43561	NA
PKIA	< 1e-07	4.32825	protein kinase (cAMP-dependent, catalytic) inhibitor alpha
NA	8e-06	4.20545	NA
INPP5D	1e-07	4.17562	inositol polyphosphate-5-phosphatase, 145kDa
PRSS23	2.25e-05	4.17031	protease, serine, 23
ABHD2	4.27e-05	3.69551	abhydrolase domain containing 2
KIAA0494	2.9e-06	3.6114	KIAA0494
C19orf42	0.0006629	3.48191	chromosome 19 open reading frame 42
NA	9e-07	3.47703	NA
NA	0.0007416	3.44115	NA
NA	2.7e-06	3.39547	NA
IRF9	8.91e-05	3.29254	interferon regulatory factor 9
PKIA	6e-07	3.2907	protein kinase (cAMP-dependent, catalytic) inhibitor alpha
FNIP2	< 1e-07	3.25301	folliculin interacting protein 2
NA	6.84e-05	3.20448	NA
ZEB2	0.0002316	3.19138	zinc finger E-box binding homeobox 2
EIF5A2	0.0001143	3.11827	eukaryotic translation initiation factor 5A2
TMEM2	1e-07	3.0303	transmembrane protein 2
GALNT10	0.0001551	3.00539	UDP-N-acetyl-alpha-D-galactosamine:polypeptide N-acetylgalactosaminyltransferase 10 (GalNAc-T10)
PFDN6	2.17e-05	3.00307	prefoldin subunit 6
FAM129A	3.35e-05	2.99797	family with sequence similarity 129, member A
ASXL3	6.7e-06	2.91844	additional sex combs like 3 (Drosophila)
SWAP70	2e-07	2.915	SWAP-70 protein
LOC284244	1.2e-06	2.90432	hypothetical protein LOC284244
SEMA6D	0.0008451	2.88412	sema domain, transmembrane domain (TM), and cytoplasmic domain, (semaphorin) 6D
KIAA0494	7e-07	2.81377	KIAA0494
ASPH	< 1e-07	2.80255	aspartate beta-hydroxylase
UBE2V1	2.2e-06	2.78013	ubiquitin-conjugating enzyme E2 variant 1
PLD5	0.0001777	2.7415	phospholipase D family, member 5
ARRB1	7.03e-05	2.72799	arrestin, beta 1
BAG1	6.56e-05	2.7196	BCL2-associated athanogene
PCDH7	< 1e-07	2.71892	protocadherin 7
IKIP	3.2e-05	2.71691	IKK interacting protein
PCDH7	1.1e-06	2.71458	protocadherin 7
SEMA3C	5e-06	2.69502	sema domain, immunoglobulin domain (Ig), short basic domain, secreted, (semaphorin) 3C
NA	1.44e-05	2.68692	NA
DDX19B	2.27e-05	2.68542	DEAD (Asp-Glu-Ala-As) box polypeptide 19B
NA	0.0001816	2.67706	NA
LOC145786	2.3e-06	2.6735	hypothetical protein LOC145786
NA	2.44e-05	2.65529	NA
ABHD2	2.65e-05	2.64948	abhydrolase domain containing 2
NAPG	1.8e-06	2.63771	N-ethylmaleimide-sensitive factor attachment protein, gamma
FNIP2	1.7e-06	2.6185	folliculin interacting protein 2
RAB11FIP1	2.73e-05	2.61611	RAB11 family interacting protein 1 (class I)
FNIP2	2e-07	2.6072	folliculin interacting protein 2
IFI44L	8.75e-05	2.59777	interferon-induced protein 44-like
EIF5A2	0.0001183	2.58963	eukaryotic translation initiation factor 5A2
FZD5	1e-07	2.58023	frizzled homolog 5 (Drosophila)
TMEM189-UBE2V1	1.8e-06	2.57447	TMEM189-UBE2V1
PMM2	1.5e-06	2.56655	phosphomannomutase 2
KIAA0494	1e-07	2.55835	KIAA0494
PTPRD	2.7e-06	2.54768	protein tyrosine phosphatase, receptor type, D
FLJ11151	< 1e-07	2.54637	hypothetical protein FLJ11151
AMMECR1	3e-07	2.53979	Alport syndrome, mental retardation, midface hypoplasia and elliptocytosis chromosomal region, gene 1
TFPI	1.86e-05	2.53729	tissue factor pathway inhibitor (lipoprotein-associated coagulation inhibitor)
BCAP29	9e-07	2.53656	B-cell receptor-associated protein 29
SYTL2	4.2e-06	2.53564	synaptotagmin-like 2
SEMA6D	1.08e-05	2.52696	sema domain, transmembrane domain (TM), and cytoplasmic domain, (semaphorin) 6D
MFAP3L	7.9e-06	2.52461	microfibrillar-associated protein 3-like
C9orf150	0.0001459	2.52052	chromosome 9 open reading frame 150
PMF1	1.93e-05	2.51722	polyamine-modulated factor 1
NA	4.13e-05	2.51028	NA
CHST5	0.0003981	2.49533	carbohydrate (N-acetylglucosamine 6-O) sulfotransferase 5
RDX	2e-07	2.48555	radixin
RAB11FIP1	3.28e-05	2.48248	RAB11 family interacting protein 1 (class I)
SNRP70	0.0003289	2.48116	small nuclear ribonucleoprotein 70kDa polypeptide (RNP antigen)
GTDC1	6.9e-06	2.47171	glycosyltransferase-like domain containing 1
MSRB3	5e-07	2.46899	methionine sulfoxide reductase B3
C4orf31	2e-07	2.46537	chromosome 4 open reading frame 31
BNC2	4.94e-05	2.46109	basonuclin 2
GPR137B	3e-07	2.45865	G protein-coupled receptor 137B
CTNNB1	4.02e-05	2.45396	catenin (cadherin-associated protein), beta 1, 88kDa
SLC45A4	1.92e-05	2.45342	solute carrier family 45, member 4
ZBTB24	1.18e-05	2.44247	zinc finger and BTB domain containing 24
ECT2	0.0004336	2.44028	epithelial cell transforming sequence 2 oncogene
LMBR1	4e-07	2.43968	limb region 1 homolog (mouse)
MSRB3	< 1e-07	2.43237	methionine sulfoxide reductase B3
PERLD1	0.0007138	2.41666	per1-like domain containing 1
KISS1R	3.8e-06	2.4164	KISS1 receptor
ASPH	1.9e-06	2.4125	aspartate beta-hydroxylase
KIAA0494	3.25e-05	2.40989	KIAA0494
MSRB3	0.0002208	2.40903	methionine sulfoxide reductase B3
ANKRD29	0.000236	2.39775	ankyrin repeat domain 29
AGXT2L1	1.38e-05	2.3935	alanine-glyoxylate aminotransferase 2-like 1
NA	0.0007836	2.39122	NA
NA	2.66e-05	2.38567	NA
NA	0.0005954	2.37658	NA
NA	1.79e-05	2.373	NA
SNHG7	< 1e-07	2.37223	small nucleolar RNA host gene 7 (non-protein coding)
EMP3	1.2e-06	2.37164	epithelial membrane protein 3
MGAT4A	< 1e-07	2.37078	mannosyl (alpha-1,3-)-glycoprotein beta-1,4-N-acetylglucosaminyltransferase, isozyme A
BCAP29	9.5e-06	2.36257	B-cell receptor-associated protein 29
ZDHHC3	8.4e-06	2.35169	zinc finger, DHHC-type containing 3
RDX	< 1e-07	2.34966	radixin
MAPK1	2.9e-06	2.34762	mitogen-activated protein kinase 1
KLHL2	1e-07	2.34211	kelch-like 2, Mayven (Drosophila)
NUP35	< 1e-07	2.33957	nucleoporin 35kDa
NA	5.41e-05	2.33774	NA
GTF2A1L	1.3e-06	2.33387	general transcription factor IIA, 1-like
TBC1D9	< 1e-07	2.33155	TBC1 domain family, member 9 (with GRAM domain)
ARID5B	8.1e-06	2.32838	AT rich interactive domain 5B (MRF1-like)
DNER	9e-07	2.32737	delta/notch-like EGF repeat containing
PPP2R1B	5.1e-06	2.3221	protein phosphatase 2 (formerly 2A), regulatory subunit A, beta isoform
HCCS	4.85e-05	2.31414	holocytochrome c synthase (cytochrome c heme-lyase)
CD97	4.3e-06	2.30903	CD97 molecule
LIN28B	< 1e-07	2.30869	lin-28 homolog B (C. elegans)
FAM111B	0.0001155	2.30361	family with sequence similarity 111, member B
NDUFA6	< 1e-07	2.2909	NADH dehydrogenase (ubiquinone) 1 alpha subcomplex, 6, 14kDa
PROSC	2.5e-06	2.28767	proline synthetase co-transcribed homolog (bacterial)
TMEFF2	8.3e-06	2.28629	transmembrane protein with EGF-like and two follistatin-like domains 2
C5orf41	5.7e-05	2.28328	chromosome 5 open reading frame 41
RASSF4	0.0008146	2.28248	Ras association (RalGDS/AF-6) domain family member 4
LMBR1	1.1e-06	2.28147	limb region 1 homolog (mouse)
EGFLAM	0.0001874	2.27384	EGF-like, fibronectin type III and laminin G domains
AK2	1.7e-05	2.26789	adenylate kinase 2
VPS53	0.0002388	2.26665	vacuolar protein sorting 53 homolog (S. cerevisiae)
ZNF117	1.44e-05	2.26543	zinc finger protein 117
GALNT7	1e-07	2.25501	UDP-N-acetyl-alpha-D-galactosamine:polypeptide N-acetylgalactosaminyltransferase 7 (GalNAc-T7)
RDH11	< 1e-07	2.25044	retinol dehydrogenase 11 (all-trans/9-cis/11-cis)
LOC158402	0.0006027	2.23602	hypothetical protein LOC158402
NA	8.1e-06	2.23275	NA
BNC2	4.18e-05	2.23217	basonuclin 2
ABCA1	0.0001228	2.22165	ATP-binding cassette, sub-family A (ABC1), member 1
LRP2	0.0004346	2.22103	low density lipoprotein-related protein 2
RAB3B	1e-07	2.21642	RAB3B, member RAS oncogene family
SNRPC	2e-07	2.21151	small nuclear ribonucleoprotein polypeptide C
NAPG	1.45e-05	2.2104	N-ethylmaleimide-sensitive factor attachment protein, gamma
RDH11	3.57e-05	2.21016	retinol dehydrogenase 11 (all-trans/9-cis/11-cis)
ABHD2	6e-07	2.20776	abhydrolase domain containing 2
SLC40A1	1.6e-06	2.20483	solute carrier family 40 (iron-regulated transporter), member 1
CCDC125	0.0001076	2.20084	coiled-coil domain containing 125
ARNT	0.000852	2.19769	aryl hydrocarbon receptor nuclear translocator
NA	1.44e-05	2.19024	NA
IFIT3	5.15e-05	2.18361	interferon-induced protein with tetratricopeptide repeats 3
HECTD1	0.0002086	2.18158	HECT domain containing 1
GALNT10	5.3e-06	2.17351	UDP-N-acetyl-alpha-D-galactosamine:polypeptide N-acetylgalactosaminyltransferase 10 (GalNAc-T10)
ETHE1	7.27e-05	2.17342	ethylmalonic encephalopathy 1
LRP2	2.02e-05	2.17331	low density lipoprotein-related protein 2
NA	0.0002357	2.17311	NA
BMPR2	1e-07	2.16452	bone morphogenetic protein receptor, type II (serine/threonine kinase)
TMEM64	1.8e-06	2.16354	transmembrane protein 64
EMP2	7e-07	2.16029	epithelial membrane protein 2
PBX1	4e-07	2.15916	pre-B-cell leukemia homeobox 1
HINT3	1.55e-05	2.15906	histidine triad nucleotide binding protein 3
TNRC6B	0.0002073	2.15827	trinucleotide repeat containing 6B
ERLIN1	1.91e-05	2.1569	ER lipid raft associated 1
C7orf42	< 1e-07	2.15364	chromosome 7 open reading frame 42
NA	0.0006204	2.15057	NA
GALNT7	2.2e-06	2.14523	UDP-N-acetyl-alpha-D-galactosamine:polypeptide N-acetylgalactosaminyltransferase 7 (GalNAc-T7)
RBPMS	< 1e-07	2.14347	RNA binding protein with multiple splicing
ITGA6	2e-07	2.14342	integrin, alpha 6
C16orf52	4.5e-05	2.13618	chromosome 16 open reading frame 52
OSTM1	2.09e-05	2.13219	osteopetrosis associated transmembrane protein 1
FAM173B	3.9e-06	2.11771	family with sequence similarity 173, member B
GALNT10	0.0001167	2.11726	UDP-N-acetyl-alpha-D-galactosamine:polypeptide N-acetylgalactosaminyltransferase 10 (GalNAc-T10)
KLHL7	5.2e-06	2.11677	kelch-like 7 (Drosophila)
CUGBP2	8.49e-05	2.11484	CUG triplet repeat, RNA binding protein 2
TMEM64	2.3e-06	2.11265	transmembrane protein 64
XRCC4	2.09e-05	2.11178	X-ray repair complementing defective repair in Chinese hamster cells 4
CLU	< 1e-07	2.10236	clusterin
BNC2	1.05e-05	2.09932	basonuclin 2
ST3GAL5	1e-07	2.09722	ST3 beta-galactoside alpha-2,3-sialyltransferase 5
NA	0.000328	2.09685	NA
ZBTB9	0.0003794	2.09288	zinc finger and BTB domain containing 9
RDX	1.16e-05	2.08877	radixin
NA	9.36e-05	2.08836	NA
MAP3K6	0.0002077	2.08784	mitogen-activated protein kinase kinase kinase 6
AMMECR1	2e-07	2.0833	Alport syndrome, mental retardation, midface hypoplasia and elliptocytosis chromosomal region, gene 1
C7orf42	3e-07	2.08183	chromosome 7 open reading frame 42
CDK3	0.0007774	2.08163	cyclin-dependent kinase 3
MRPL19	1.3e-06	2.07897	mitochondrial ribosomal protein L19
RTCD1	1e-07	2.07833	RNA terminal phosphate cyclase domain 1
RASSF1	8e-07	2.07671	Ras association (RalGDS/AF-6) domain family member 1
TBC1D9	< 1e-07	2.07513	TBC1 domain family, member 9 (with GRAM domain)
C3orf52	8.06e-05	2.07383	chromosome 3 open reading frame 52
LOC388795	8e-07	2.07291	similar to hCG2019498
RP2	5e-06	2.07242	retinitis pigmentosa 2 (X-linked recessive)
PBLD	9.09e-05	2.07059	phenazine biosynthesis-like protein domain containing
LGALS1	2.47e-05	2.06459	lectin, galactoside-binding, soluble, 1
NGDN	0.0007196	2.06414	neuroguidin, EIF4E binding protein
NA	7.71e-05	2.05406	NA
NA	3.3e-06	2.05179	NA
LMBR1	< 1e-07	2.05176	limb region 1 homolog (mouse)
DPH3	2e-07	2.05071	DPH3, KTI11 homolog (S. cerevisiae)
ACTA2	0.0005094	2.05007	actin, alpha 2, smooth muscle, aorta
NA	8.1e-06	2.04932	NA
RAB8B	1.8e-05	2.04633	RAB8B, member RAS oncogene family
CDH4	0.0006798	2.04589	cadherin 4, type 1, R-cadherin (retinal)
PPM2C	2.57e-05	2.0429	protein phosphatase 2C, magnesium-dependent, catalytic subunit
DKFZP434B0335	9e-07	2.04196	DKFZP434B0335 protein
TXNDC5	4e-07	2.03757	thioredoxin domain containing 5
IL15	2e-05	2.03696	interleukin 15
BTG3	< 1e-07	2.03468	BTG family, member 3
GCNT1	0.0001443	2.0304	glucosaminyl (N-acetyl) transferase 1, core 2 (beta-1,6-N-acetylglucosaminyltransferase)
NA	0.0001162	2.03029	NA
CHN2	3.59e-05	2.02662	chimerin (chimaerin) 2
ABHD2	7.2e-06	2.02594	abhydrolase domain containing 2
GAS2L1	5.15e-05	2.021	growth arrest-specific 2 like 1
SLC36A1	3.8e-05	2.01642	solute carrier family 36 (proton/amino acid symporter), member 1
NA	0.0008968	2.01572	NA
NA	0.0006647	2.01298	NA
FSTL1	4e-07	2.00881	follistatin-like 1
HOXA9	4e-07	2.00631	homeobox A9
C18orf1	4.5e-06	2.00274	chromosome 18 open reading frame 1
SMYD2	0.0004442	2.00273	SET and MYND domain containing 2
NA	0.0003353	2.0026	NA
PDPK1	< 1e-07	2.0005	3-phosphoinositide dependent protein kinase-1
PELI2	7e-07	1.99902	pellino homolog 2 (Drosophila)
COL14A1	0.0005082	1.99646	collagen, type XIV, alpha 1
C5orf41	4.8e-06	1.99579	chromosome 5 open reading frame 41
SEC24A	5e-07	1.99563	SEC24 related gene family, member A (S. cerevisiae)
ITGA6	2.13e-05	1.99456	integrin, alpha 6
GNA13	1e-07	1.9928	guanine nucleotide binding protein (G protein), alpha 13
CDK2AP2	4.9e-06	1.99237	CDK2-associated protein 2
BIK	0.0001051	1.99168	BCL2-interacting killer (apoptosis-inducing)
SCML1	1e-07	1.99045	sex comb on midleg-like 1 (Drosophila)
TM9SF1	1.85e-05	1.98891	transmembrane 9 superfamily member 1
KIAA1772	7.99e-05	1.98834	KIAA1772
FLJ22167	1.21e-05	1.98595	hypothetical protein FLJ22167
NA	1.1e-06	1.98297	NA
THEX1	4.83e-05	1.98211	three prime histone mRNA exonuclease 1
RIT1	2.6e-06	1.97916	Ras-like without CAAX 1
CXADRP1	1.2e-05	1.97804	coxsackie virus and adenovirus receptor pseudogene 1
CIP29	1.35e-05	1.97721	cytokine induced protein 29 kDa
STAT3	0.0001395	1.97702	signal transducer and activator of transcription 3 (acute-phase response factor)
NA	2.2e-06	1.97205	NA
GUCY1A3	9.9e-05	1.96899	guanylate cyclase 1, soluble, alpha 3
NAPEPLD	1.52e-05	1.96823	N-acyl phosphatidylethanolamine phospholipase D
ABHD2	3.02e-05	1.96798	abhydrolase domain containing 2
PVRL2	0.0001313	1.9679	poliovirus receptor-related 2 (herpesvirus entry mediator B)
AGPAT3	1.2e-06	1.96247	1-acylglycerol-3-phosphate O-acyltransferase 3
IFI30	0.0003773	1.9613	interferon, gamma-inducible protein 30
PTPRD	1.17e-05	1.95942	protein tyrosine phosphatase, receptor type, D
C12orf26	1.45e-05	1.95909	chromosome 12 open reading frame 26
GALNS	7.6e-06	1.95908	galactosamine (N-acetyl)-6-sulfate sulfatase
PPP3R1	4.32e-05	1.95554	protein phosphatase 3 (formerly 2B), regulatory subunit B, alpha isoform
CIRBP	6.84e-05	1.95486	cold inducible RNA binding protein
RAB22A	2e-06	1.95321	RAB22A, member RAS oncogene family
CLU	1.09e-05	1.95232	clusterin
AMMECR1	< 1e-07	1.95205	Alport syndrome, mental retardation, midface hypoplasia and elliptocytosis chromosomal region, gene 1
CEP152	7.4e-06	1.94993	centrosomal protein 152kDa
ZFPM2	6e-07	1.94935	zinc finger protein, multitype 2
ERBB4	1.3e-06	1.94857	v-erb-a erythroblastic leukemia viral oncogene homolog 4 (avian)
SYPL1	1e-07	1.94838	synaptophysin-like 1
PPM1B	1e-07	1.94459	protein phosphatase 1B (formerly 2C), magnesium-dependent, beta isoform
CARD8	5.9e-06	1.94229	caspase recruitment domain family, member 8
CYP4X1	2e-06	1.94031	cytochrome P450, family 4, subfamily X, polypeptide 1
C6orf48	3e-07	1.9352	chromosome 6 open reading frame 48
USP25	8e-07	1.93517	ubiquitin specific peptidase 25
RIN2	0.0001541	1.93494	Ras and Rab interactor 2
SEMA3A	0.0001061	1.93474	sema domain, immunoglobulin domain (Ig), short basic domain, secreted, (semaphorin) 3A
HMCN1	0.000206	1.93444	hemicentin 1
MATN2	1.71e-05	1.93423	matrilin 2
TRIM2	2.5e-06	1.93344	tripartite motif-containing 2
ICMT	< 1e-07	1.92627	isoprenylcysteine carboxyl methyltransferase
ZNF827	0.0003273	1.92455	zinc finger protein 827
COLEC12	1.1e-06	1.92413	collectin sub-family member 12
PVRL2	2.25e-05	1.92398	poliovirus receptor-related 2 (herpesvirus entry mediator B)
CCDC68	1.27e-05	1.92397	coiled-coil domain containing 68
HNRNPUL2	0.0003183	1.92352	heterogeneous nuclear ribonucleoprotein U-like 2
CDC2L6	1.35e-05	1.91699	cell division cycle 2-like 6 (CDK8-like)
NA	4.53e-05	1.91573	NA
LAMP2	< 1e-07	1.91474	lysosomal-associated membrane protein 2
NA	0.0001037	1.91394	NA
NA	0.0002054	1.91304	NA
ZNF238	2.6e-06	1.91117	zinc finger protein 238
BTG3	< 1e-07	1.90993	BTG family, member 3
PROSC	2e-07	1.90912	proline synthetase co-transcribed homolog (bacterial)
LOC728568	1e-07	1.90645	hypothetical LOC728568
ENTPD4	0.0004046	1.90548	ectonucleoside triphosphate diphosphohydrolase 4
DBF4B	0.0003001	1.90194	DBF4 homolog B (S. cerevisiae)
WIPI2	3.3e-06	1.9002	WD repeat domain, phosphoinositide interacting 2
RAB18	4.7e-06	1.89741	RAB18, member RAS oncogene family
ALAD	0.0008274	1.89632	aminolevulinate, delta-, dehydratase
ASAH1	< 1e-07	1.89461	N-acylsphingosine amidohydrolase (acid ceramidase) 1
BTBD7	6.1e-06	1.89218	BTB (POZ) domain containing 7
SYPL1	6.99e-05	1.89182	synaptophysin-like 1
MFAP3	0.0003152	1.89179	microfibrillar-associated protein 3
DNAJB2	0.0006654	1.88925	DnaJ (Hsp40) homolog, subfamily B, member 2
UFC1	< 1e-07	1.88755	ubiquitin-fold modifier conjugating enzyme 1
LNP1	3.01e-05	1.88732	leukemia NUP98 fusion partner 1
C14orf138	1.7e-06	1.88566	chromosome 14 open reading frame 138
CUGBP2	1.19e-05	1.88382	CUG triplet repeat, RNA binding protein 2
PBX1	8.5e-06	1.88166	pre-B-cell leukemia homeobox 1
ATXN1	6e-06	1.88152	ataxin 1
NA	0.0007211	1.88128	NA
TPK1	0.0003528	1.87992	thiamin pyrophosphokinase 1
HINT3	2.24e-05	1.87873	histidine triad nucleotide binding protein 3
NA	< 1e-07	1.87862	NA
PVRL2	0.0001524	1.87751	poliovirus receptor-related 2 (herpesvirus entry mediator B)
C10orf26	2.1e-06	1.87697	chromosome 10 open reading frame 26
ELOVL7	2e-07	1.8758	ELOVL family member 7, elongation of long chain fatty acids (yeast)
PPAPDC1B	0.0001842	1.87539	phosphatidic acid phosphatase type 2 domain containing 1B
DOCK6	0.0003796	1.87231	dedicator of cytokinesis 6
C10orf32	3.05e-05	1.87177	chromosome 10 open reading frame 32
ERLIN1	1.9e-06	1.87148	ER lipid raft associated 1
SLC30A6	1.4e-06	1.87062	solute carrier family 30 (zinc transporter), member 6
HCCS	1e-07	1.8704	holocytochrome c synthase (cytochrome c heme-lyase)
NA	5.71e-05	1.86807	NA
PROSC	5e-07	1.86688	proline synthetase co-transcribed homolog (bacterial)
NLGN1	3.2e-06	1.86634	neuroligin 1
FBXO16	0.0005375	1.8661	F-box protein 16
NA	4.89e-05	1.86431	NA
HOXA9	< 1e-07	1.86313	homeobox A9
APBB2	1.35e-05	1.86119	amyloid beta (A4) precursor protein-binding, family B, member 2
SNCA	1.9e-06	1.85734	synuclein, alpha (non A4 component of amyloid precursor)
FAT4	9.2e-06	1.85724	FAT tumor suppressor homolog 4 (Drosophila)
NAALAD2	2.74e-05	1.85715	N-acetylated alpha-linked acidic dipeptidase 2
CPNE1	2e-07	1.85386	copine I
C18orf1	1e-06	1.85268	chromosome 18 open reading frame 1
GAS2L1	0.0001152	1.8511	growth arrest-specific 2 like 1
PDPK1	2.72e-05	1.84927	3-phosphoinositide dependent protein kinase-1
LPHN3	2.32e-05	1.84872	latrophilin 3
UQCR	1.8e-06	1.84825	ubiquinol-cytochrome c reductase, 6.4kDa subunit
AZIN1	1.8e-06	1.84674	antizyme inhibitor 1
SLC35B3	9.1e-06	1.8453	solute carrier family 35, member B3
ONECUT2	8.1e-06	1.84444	one cut homeobox 2
C2orf76	8.3e-06	1.84405	chromosome 2 open reading frame 76
MFAP3	2e-07	1.84395	microfibrillar-associated protein 3
C1GALT1	0.000145	1.84244	core 1 synthase, glycoprotein-N-acetylgalactosamine 3-beta-galactosyltransferase, 1
TRIM2	5e-07	1.84086	tripartite motif-containing 2
LCORL	1.04e-05	1.84071	ligand dependent nuclear receptor corepressor-like
TAF5L	8.1e-06	1.83964	TAF5-like RNA polymerase II, p300/CBP-associated factor (PCAF)-associated factor, 65kDa
AGPAT3	2.63e-05	1.83914	1-acylglycerol-3-phosphate O-acyltransferase 3
MAPK1IP1L	1e-06	1.83817	mitogen-activated protein kinase 1 interacting protein 1-like
FAM173B	7.37e-05	1.83624	family with sequence similarity 173, member B
FAM111B	0.0004698	1.83415	family with sequence similarity 111, member B
AGPAT3	0.000465	1.833	1-acylglycerol-3-phosphate O-acyltransferase 3
ABCG2	0.0008507	1.82983	ATP-binding cassette, sub-family G (WHITE), member 2
EFNA4	2.3e-05	1.82973	ephrin-A4
NA	5.3e-06	1.82913	NA
ZNF77	2.8e-06	1.82881	zinc finger protein 77
ASRGL1	4e-07	1.82864	asparaginase like 1
ZNF77	7e-07	1.82802	zinc finger protein 77
ATP8B1	0.0001503	1.82649	ATPase, class I, type 8B, member 1
WASL	0.0008963	1.82622	Wiskott-Aldrich syndrome-like
PPARA	7e-07	1.82619	peroxisome proliferator-activated receptor alpha
CCDC113	5.95e-05	1.8255	coiled-coil domain containing 113
ASRGL1	8e-07	1.82483	asparaginase like 1
PDIA5	1.4e-06	1.82477	protein disulfide isomerase family A, member 5
SFT2D2	8.19e-05	1.82401	SFT2 domain containing 2
HSPBAP1	1.72e-05	1.82366	HSPB (heat shock 27kDa) associated protein 1
NFYA	1.15e-05	1.82068	nuclear transcription factor Y, alpha
USP3	3e-06	1.81967	ubiquitin specific peptidase 3
NA	0.0004013	1.81879	NA
CCDC50	3e-07	1.81823	coiled-coil domain containing 50
STARD4	4e-07	1.81703	StAR-related lipid transfer (START) domain containing 4
C9orf100	0.0002954	1.81689	chromosome 9 open reading frame 100
LOC492311	0.0004372	1.81533	similar to bovine IgA regulatory protein
EMP2	5e-07	1.81496	epithelial membrane protein 2
UBE2E3	< 1e-07	1.8142	ubiquitin-conjugating enzyme E2E 3 (UBC4/5 homolog, yeast)
ERAP2	8.21e-05	1.81404	endoplasmic reticulum aminopeptidase 2
SOCS5	1.21e-05	1.81393	suppressor of cytokine signaling 5
ZNF557	0.0004793	1.81353	zinc finger protein 557
SRGAP2P1	6e-07	1.80942	SLIT-ROBO Rho GTPase activating protein 2 pseudogene 1
NFYA	4.4e-06	1.80938	nuclear transcription factor Y, alpha
HOXB2	1e-07	1.8078	homeobox B2
FBXO33	2.02e-05	1.80598	F-box protein 33
EVI1	2.3e-05	1.80585	ecotropic viral integration site 1
ARHGAP28	4.2e-05	1.80559	Rho GTPase activating protein 28
H2AFV	< 1e-07	1.8052	H2A histone family, member V
C5orf51	< 1e-07	1.80502	chromosome 5 open reading frame 51
C5orf41	4.03e-05	1.80418	chromosome 5 open reading frame 41
PTPN21	0.0002303	1.80397	protein tyrosine phosphatase, non-receptor type 21
SGK1	3.33e-05	1.79829	serum/glucocorticoid regulated kinase 1
NA	0.0002229	1.79814	NA
BTBD7	2.46e-05	1.79786	BTB (POZ) domain containing 7
SLCO3A1	3.29e-05	1.79721	solute carrier organic anion transporter family, member 3A1
RANGRF	4.27e-05	1.79625	RAN guanine nucleotide release factor
FLJ40142	4.93e-05	1.79559	FLJ40142 protein
ST3GAL3	0.0001488	1.79335	ST3 beta-galactoside alpha-2,3-sialyltransferase 3
ALAD	7.38e-05	1.79203	aminolevulinate, delta-, dehydratase
KRCC1	0.0008284	1.78982	lysine-rich coiled-coil 1
ZFYVE20	1e-07	1.7896	zinc finger, FYVE domain containing 20
GNA13	2.89e-05	1.78956	guanine nucleotide binding protein (G protein), alpha 13
OSTM1	2.3e-05	1.78923	osteopetrosis associated transmembrane protein 1
TFPI	2.64e-05	1.78709	tissue factor pathway inhibitor (lipoprotein-associated coagulation inhibitor)
PIK3R3	1.5e-06	1.78679	phosphoinositide-3-kinase, regulatory subunit 3 (gamma)
CEP78	1e-07	1.78561	centrosomal protein 78kDa
SUV420H1	6.64e-05	1.78545	suppressor of variegation 4-20 homolog 1 (Drosophila)
KIAA1549	2.9e-06	1.7854	KIAA1549
ERAP2	2.1e-06	1.78499	endoplasmic reticulum aminopeptidase 2
MSTO1	0.0003076	1.78485	misato homolog 1 (Drosophila)
ZNF521	5.02e-05	1.7843	zinc finger protein 521
COMMD10	6e-07	1.78317	COMM domain containing 10
VCAN	4e-07	1.78243	versican
SRPX	5.9e-06	1.78119	sushi-repeat-containing protein, X-linked
SERTAD4	0.0005554	1.78082	SERTA domain containing 4
ZC3HAV1L	0.0002865	1.7788	zinc finger CCCH-type, antiviral 1-like
CAMTA1	0.0001687	1.77849	calmodulin binding transcription activator 1
ATXN1	1.17e-05	1.77817	ataxin 1
HS2ST1	1.15e-05	1.77649	heparan sulfate 2-O-sulfotransferase 1
CYTH3	1.83e-05	1.77646	cytohesin 3
C8orf83	2.7e-06	1.77478	chromosome 8 open reading frame 83
GPN1	1.5e-06	1.77452	GPN-loop GTPase 1
MCOLN1	1e-06	1.77427	mucolipin 1
CNNM2	0.0002299	1.77413	cyclin M2
CPEB4	5.92e-05	1.77392	cytoplasmic polyadenylation element binding protein 4
SLC25A13	< 1e-07	1.77358	solute carrier family 25, member 13 (citrin)
PRSS12	1.37e-05	1.77338	protease, serine, 12 (neurotrypsin, motopsin)
SNHG8	6e-07	1.77189	small nucleolar RNA host gene 8 (non-protein coding)
STBD1	7.32e-05	1.76951	starch binding domain 1
BCAP29	0.0001046	1.76794	B-cell receptor-associated protein 29
TMEM117	0.0001349	1.7673	transmembrane protein 117
XRCC4	1.65e-05	1.76697	X-ray repair complementing defective repair in Chinese hamster cells 4
SPTBN1	5.63e-05	1.76644	spectrin, beta, non-erythrocytic 1
ABHD12	0.0008548	1.76616	abhydrolase domain containing 12
NA	0.0001538	1.7654	NA
LOC731484	6e-06	1.76527	hypothetical LOC731484
NPTN	1e-07	1.76523	neuroplastin
C9orf119	9e-07	1.76508	chromosome 9 open reading frame 119
SLC25A44	9e-07	1.76382	solute carrier family 25, member 44
NRP1	3.74e-05	1.76128	neuropilin 1
KITLG	0.0003081	1.7606	KIT ligand
NA	0.0006572	1.76036	NA
NFIA	1.48e-05	1.76015	nuclear factor I/A
SCML1	1e-06	1.75944	sex comb on midleg-like 1 (Drosophila)
CDC14B	3e-07	1.75835	CDC14 cell division cycle 14 homolog B (S. cerevisiae)
DYRK2	6.4e-06	1.7583	dual-specificity tyrosine-(Y)-phosphorylation regulated kinase 2
BECN1	8e-07	1.75819	beclin 1, autophagy related
BAG4	0.0002828	1.75812	BCL2-associated athanogene 4
DMPK	0.0004345	1.75729	dystrophia myotonica-protein kinase
MAPK1	1e-07	1.75525	mitogen-activated protein kinase 1
FLRT3	6.4e-06	1.7538	fibronectin leucine rich transmembrane protein 3
GPATCH2	0.0003381	1.75324	G patch domain containing 2
EPB41L5	4.3e-06	1.75261	erythrocyte membrane protein band 4.1 like 5
ABHD2	0.0005671	1.7522	abhydrolase domain containing 2
TRIM2	9.9e-06	1.75108	tripartite motif-containing 2
NA	1.88e-05	1.74783	NA
RAP1A	3.6e-06	1.74696	RAP1A, member of RAS oncogene family
LOC145786	0.0003211	1.74687	hypothetical protein LOC145786
STX6	7.9e-06	1.74637	syntaxin 6
PRDM6	1.05e-05	1.7463	PR domain containing 6
HS2ST1	7.6e-06	1.74475	heparan sulfate 2-O-sulfotransferase 1
NT5DC1	3e-07	1.74472	5@#$%&-nucleotidase domain containing 1
ANTXR2	2.74e-05	1.74468	anthrax toxin receptor 2
TTC12	0.000189	1.74392	tetratricopeptide repeat domain 12
2009-09-13	6.2e-06	1.7437	septin 13
SUSD1	9.4e-06	1.74368	sushi domain containing 1
DNM2	0.0002201	1.74317	dynamin 2
SFXN1	3.7e-06	1.74305	sideroflexin 1
CNTN1	3.7e-06	1.74209	contactin 1
C8orf83	0.000212	1.74162	chromosome 8 open reading frame 83
NA	5.6e-06	1.74108	NA
GOLIM4	0.0007361	1.74033	golgi integral membrane protein 4
CAV2	2.49e-05	1.73859	caveolin 2
DYRK2	4.39e-05	1.73782	dual-specificity tyrosine-(Y)-phosphorylation regulated kinase 2
EIF2S1	2.6e-06	1.73703	eukaryotic translation initiation factor 2, subunit 1 alpha, 35kDa
C2orf60	0.0005208	1.73603	chromosome 2 open reading frame 60
MOBKL2A	3.87e-05	1.73585	MOB1, Mps One Binder kinase activator-like 2A (yeast)
SP3	1.45e-05	1.73508	Sp3 transcription factor
RNF213	1.71e-05	1.73442	ring finger protein 213
NA	7.06e-05	1.73413	NA
ICAM3	0.0001594	1.73369	intercellular adhesion molecule 3
NA	0.0003796	1.73324	NA
C1orf216	0.0008279	1.73224	chromosome 1 open reading frame 216
SYS1	0.0004377	1.73221	SYS1 Golgi-localized integral membrane protein homolog (S. cerevisiae)
RAB8B	2.6e-05	1.73214	RAB8B, member RAS oncogene family
DLC1	3.51e-05	1.73146	deleted in liver cancer 1
PARP4	1.87e-05	1.73129	poly (ADP-ribose) polymerase family, member 4
FNDC3B	1.42e-05	1.73101	fibronectin type III domain containing 3B
C11orf82	1.62e-05	1.73096	chromosome 11 open reading frame 82
INO80D	0.0009008	1.73079	INO80 complex subunit D
SLC25A13	1e-07	1.73073	solute carrier family 25, member 13 (citrin)
CACNB3	0.0001149	1.73013	calcium channel, voltage-dependent, beta 3 subunit
FLJ11151	1e-07	1.72942	hypothetical protein FLJ11151
STAMBP	8.19e-05	1.72894	STAM binding protein
OSTM1	7.5e-05	1.72892	osteopetrosis associated transmembrane protein 1
RGL1	0.0009465	1.72762	ral guanine nucleotide dissociation stimulator-like 1
POGK	6.18e-05	1.72747	pogo transposable element with KRAB domain
ACTR3B	2.34e-05	1.72592	ARP3 actin-related protein 3 homolog B (yeast)
FANCA	6.8e-05	1.72515	Fanconi anemia, complementation group A
PPARA	1.01e-05	1.7249	peroxisome proliferator-activated receptor alpha
SNN	3.43e-05	1.72381	stannin
UGCG	1e-07	1.72332	UDP-glucose ceramide glucosyltransferase
MGC16291	0.0002749	1.72322	hypothetical protein MGC16291
NA	0.0003001	1.7232	NA
LOC284356	1.62e-05	1.72302	hypothetical LOC284356
AGPAT4	1.84e-05	1.72164	1-acylglycerol-3-phosphate O-acyltransferase 4 (lysophosphatidic acid acyltransferase, delta)
C16orf48	0.0002177	1.72062	chromosome 16 open reading frame 48
NA	0.0004055	1.7205	NA
UNC84B	5.07e-05	1.72039	unc-84 homolog B (C. elegans)
NA	0.0004204	1.71924	NA
RABL5	5.4e-06	1.71895	RAB, member RAS oncogene family-like 5
EFEMP1	0.0002416	1.71877	EGF-containing fibulin-like extracellular matrix protein 1
KIF13B	4.59e-05	1.71819	kinesin family member 13B
RNF14	2.6e-06	1.71802	ring finger protein 14
RFX6	4.3e-06	1.71763	regulatory factor X, 6
DNAJB6	1e-07	1.71621	DnaJ (Hsp40) homolog, subfamily B, member 6
B4GALT4	3.49e-05	1.71544	UDP-Gal:betaGlcNAc beta 1,4- galactosyltransferase, polypeptide 4
LOC729436	0.0002918	1.71503	hypothetical LOC729436
MOCOS	2e-07	1.71269	molybdenum cofactor sulfurase
PRKCA	1.09e-05	1.7124	protein kinase C, alpha
C5orf26	< 1e-07	1.71237	chromosome 5 open reading frame 26
PLXNB2	8e-07	1.71219	plexin B2
RAB3B	0.0007199	1.71213	RAB3B, member RAS oncogene family
SLC25A44	1.6e-06	1.71172	solute carrier family 25, member 44
RAB18	7e-07	1.71171	RAB18, member RAS oncogene family
ERCC1	2.96e-05	1.71132	excision repair cross-complementing rodent repair deficiency, complementation group 1 (includes overlapping antisense sequence)
KLF11	6e-07	1.7108	Kruppel-like factor 11
VEGFC	0.0006621	1.71075	vascular endothelial growth factor C
HLA-E	1.14e-05	1.70859	major histocompatibility complex, class I, E
COMMD10	0.0002956	1.70698	COMM domain containing 10
VSNL1	3.2e-05	1.70639	visinin-like 1
ALKBH8	0.0003953	1.70558	alkB, alkylation repair homolog 8 (E. coli)
RBM15B	9.4e-06	1.70428	RNA binding motif protein 15B
C10orf59	0.0002988	1.70408	chromosome 10 open reading frame 59
MAPK8	9.92e-05	1.70402	mitogen-activated protein kinase 8
LPHN3	3.21e-05	1.70396	latrophilin 3
ZCCHC24	1e-07	1.70254	zinc finger, CCHC domain containing 24
NA	3.73e-05	1.70133	NA
FLT1	0.0001543	1.69941	fms-related tyrosine kinase 1 (vascular endothelial growth factor/vascular permeability factor receptor)
LAMA4	0.0002037	1.69929	laminin, alpha 4
NA	0.0001166	1.69837	NA
INF2	9.84e-05	1.69794	inverted formin, FH2 and WH2 domain containing
MSRB3	0.0001386	1.69769	methionine sulfoxide reductase B3
ARL8B	2e-07	1.69707	ADP-ribosylation factor-like 8B
CAMTA1	8.6e-06	1.69664	calmodulin binding transcription activator 1
TJP1	1e-07	1.69595	tight junction protein 1 (zona occludens 1)
SLC35A1	4.1e-06	1.69538	solute carrier family 35 (CMP-sialic acid transporter), member A1
CENPN	3.34e-05	1.69509	centromere protein N
BCAP29	4.21e-05	1.69497	B-cell receptor-associated protein 29
FAM55C	0.0002445	1.69462	family with sequence similarity 55, member C
RNF166	9e-06	1.69436	ring finger protein 166
WWTR1	4e-07	1.69418	WW domain containing transcription regulator 1
EXOC2	< 1e-07	1.69417	exocyst complex component 2
TRIP11	0.0007037	1.6931	thyroid hormone receptor interactor 11
CDC2L6	0.0002348	1.69177	cell division cycle 2-like 6 (CDK8-like)
KIF18B	8e-07	1.69162	kinesin family member 18B
NA	1.72e-05	1.69085	NA
FECH	0.0008511	1.68959	ferrochelatase (protoporphyria)
KIAA1826	1.51e-05	1.68939	KIAA1826
PON2	2.01e-05	1.68846	paraoxonase 2
PPP2R5A	3.23e-05	1.68793	protein phosphatase 2, regulatory subunit B@#$%&, alpha isoform
TIMM8B	7.2e-06	1.68651	translocase of inner mitochondrial membrane 8 homolog B (yeast)
VCAN	2e-07	1.68629	versican
C1orf69	0.0008352	1.68583	chromosome 1 open reading frame 69
ALX1	2.84e-05	1.68558	ALX homeobox 1
C2orf43	0.0003796	1.68497	chromosome 2 open reading frame 43
DGCR14	0.0007379	1.68481	DiGeorge syndrome critical region gene 14
SMYD4	4.55e-05	1.68467	SET and MYND domain containing 4
ESRRG	8.83e-05	1.68295	estrogen-related receptor gamma
PLCB1	3.4e-06	1.6825	phospholipase C, beta 1 (phosphoinositide-specific)
SYTL4	0.0001612	1.6822	synaptotagmin-like 4
CAV2	3.46e-05	1.68212	caveolin 2
MKNK1	5.17e-05	1.68191	MAP kinase interacting serine/threonine kinase 1
SMOC2	0.0007926	1.68123	SPARC related modular calcium binding 2
TRAPPC10	0.0004801	1.68076	trafficking protein particle complex 10
PHACTR2	0.0001329	1.6807	phosphatase and actin regulator 2
SGMS2	0.0004318	1.67933	sphingomyelin synthase 2
NA	7.8e-06	1.67896	NA
FKBP1A	3.07e-05	1.67819	FK506 binding protein 1A, 12kDa
SHANK3	2.23e-05	1.67715	SH3 and multiple ankyrin repeat domains 3
FNDC3A	0.0001106	1.67714	fibronectin type III domain containing 3A
SLC1A1	4.2e-05	1.67672	solute carrier family 1 (neuronal/epithelial high affinity glutamate transporter, system Xag), member 1
WDR4	8.9e-06	1.67649	WD repeat domain 4
SRGAP2	8.2e-06	1.67601	SLIT-ROBO Rho GTPase activating protein 2
GM2A	7.87e-05	1.67589	GM2 ganglioside activator
SRGAP2P1	1e-05	1.67565	SLIT-ROBO Rho GTPase activating protein 2 pseudogene 1
DLEU2	0.0004272	1.67495	deleted in lymphocytic leukemia 2 (non-protein coding)
ZBTB2	1.09e-05	1.67319	zinc finger and BTB domain containing 2
CTNNB1	3.8e-06	1.67312	catenin (cadherin-associated protein), beta 1, 88kDa
ALS2	3.2e-06	1.67281	amyotrophic lateral sclerosis 2 (juvenile)
EFR3A	1e-07	1.67225	EFR3 homolog A (S. cerevisiae)
LOC388796	8.7e-06	1.67209	hypothetical LOC388796
NA	0.0005471	1.67198	NA
PPP2R3C	1.7e-06	1.6712	protein phosphatase 2 (formerly 2A), regulatory subunit B@#$%&@#$%&, gamma
USP36	0.0003032	1.67071	ubiquitin specific peptidase 36
AEN	1.6e-06	1.66946	apoptosis enhancing nuclease
TNRC6B	0.0001275	1.66944	trinucleotide repeat containing 6B
LAMA1	0.0001692	1.66902	laminin, alpha 1
ABCA1	2.86e-05	1.66887	ATP-binding cassette, sub-family A (ABC1), member 1
IRF7	7.4e-06	1.66813	interferon regulatory factor 7
MED21	1.3e-06	1.66809	mediator complex subunit 21
FUT8	1e-06	1.66667	fucosyltransferase 8 (alpha (1,6) fucosyltransferase)
TBC1D24	0.0006124	1.66571	TBC1 domain family, member 24
ERLIN2	4.6e-06	1.6656	ER lipid raft associated 2
PHACTR2	5.84e-05	1.66539	phosphatase and actin regulator 2
NA	4.17e-05	1.66213	NA
UBLCP1	1.49e-05	1.66089	ubiquitin-like domain containing CTD phosphatase 1
GALC	1.47e-05	1.6608	galactosylceramidase
E2F5	8e-06	1.66045	E2F transcription factor 5, p130-binding
NA	0.000977	1.65871	NA
STAT3	1.71e-05	1.65752	signal transducer and activator of transcription 3 (acute-phase response factor)
CCDC88A	0.0001158	1.65726	coiled-coil domain containing 88A
PPP3CB	3.3e-06	1.65703	protein phosphatase 3 (formerly 2B), catalytic subunit, beta isoform
REV1	0.0001773	1.65609	REV1 homolog (S. cerevisiae)
DNAJA3	7.2e-06	1.65567	DnaJ (Hsp40) homolog, subfamily A, member 3
LPP	0.0003781	1.65553	LIM domain containing preferred translocation partner in lipoma
LMBRD1	3.1e-06	1.65542	LMBR1 domain containing 1
VCAN	5e-07	1.6553	versican
SEC24A	3.39e-05	1.65528	SEC24 related gene family, member A (S. cerevisiae)
SH3RF1	0.0003454	1.65528	SH3 domain containing ring finger 1
NA	2.5e-06	1.65485	NA
PPAPDC1A	0.0004516	1.65435	phosphatidic acid phosphatase type 2 domain containing 1A
LOC100129361	4.4e-06	1.6543	hypothetical protein LOC100129361
TBRG1	7e-07	1.65416	transforming growth factor beta regulator 1
ZNF516	3.83e-05	1.65319	zinc finger protein 516
MAN2B1	1.4e-06	1.65298	mannosidase, alpha, class 2B, member 1
NA	0.0006487	1.65282	NA
TOX3	0.0001372	1.65153	TOX high mobility group box family member 3
CDC14B	3.07e-05	1.65133	CDC14 cell division cycle 14 homolog B (S. cerevisiae)
C20orf117	0.0001756	1.65076	chromosome 20 open reading frame 117
RPAP3	1.01e-05	1.64926	RNA polymerase II associated protein 3
PHTF1	0.0003031	1.64921	putative homeodomain transcription factor 1
TUBGCP3	8.29e-05	1.64846	tubulin, gamma complex associated protein 3
TSPAN4	2.11e-05	1.64829	tetraspanin 4
MBD1	1.63e-05	1.64828	methyl-CpG binding domain protein 1
LOC283922	0.0006152	1.64824	hypothetical protein LOC283922
IGF2BP1	1.35e-05	1.64797	insulin-like growth factor 2 mRNA binding protein 1
ALKBH8	5.83e-05	1.64755	alkB, alkylation repair homolog 8 (E. coli)
VAV3	0.0002373	1.64661	vav 3 guanine nucleotide exchange factor
TJP1	0.0003543	1.64646	tight junction protein 1 (zona occludens 1)
RIPK1	2.44e-05	1.64584	receptor (TNFRSF)-interacting serine-threonine kinase 1
RAB18	2.3e-06	1.64566	RAB18, member RAS oncogene family
LPHN3	0.0008057	1.64517	latrophilin 3
CCNE2	5.1e-05	1.64421	cyclin E2
KBTBD11	0.0003763	1.64386	kelch repeat and BTB (POZ) domain containing 11
TMEM108	2.15e-05	1.64374	transmembrane protein 108
OTUD3	0.0005691	1.64327	OTU domain containing 3
KIAA0232	1e-07	1.64322	KIAA0232
TBL1XR1	3.32e-05	1.64304	transducin (beta)-like 1 X-linked receptor 1
SRPR	5.5e-06	1.64277	signal recognition particle receptor (@#$%&docking protein@#$%&)
DYRK2	2.41e-05	1.64243	dual-specificity tyrosine-(Y)-phosphorylation regulated kinase 2
GAS2L3	0.0001251	1.64237	growth arrest-specific 2 like 3
PLEKHA3	2.7e-06	1.64193	pleckstrin homology domain containing, family A (phosphoinositide binding specific) member 3
NFYA	0.0001465	1.6416	nuclear transcription factor Y, alpha
SGMS2	0.0001343	1.6408	sphingomyelin synthase 2
ZAK	0.0003598	1.64055	sterile alpha motif and leucine zipper containing kinase AZK
LEPREL1	0.0003798	1.64048	leprecan-like 1
FAHD1	0.0001561	1.63993	fumarylacetoacetate hydrolase domain containing 1
FBLN1	9.2e-05	1.63992	fibulin 1
ANKHD1	5.53e-05	1.63905	ankyrin repeat and KH domain containing 1
CPT1A	4.37e-05	1.63894	carnitine palmitoyltransferase 1A (liver)
RAN	5e-07	1.63825	RAN, member RAS oncogene family
FRS2	1.2e-06	1.63784	fibroblast growth factor receptor substrate 2
MAPK1	6.6e-06	1.63717	mitogen-activated protein kinase 1
PLAT	4.31e-05	1.6365	plasminogen activator, tissue
NA	6.65e-05	1.63434	NA
AFG3L1	1.22e-05	1.63417	AFG3 ATPase family gene 3-like 1 (S. cerevisiae)
MIER3	2.3e-05	1.63384	mesoderm induction early response 1, family member 3
TMEM135	2.59e-05	1.63382	transmembrane protein 135
MCART1	0.00026	1.63359	mitochondrial carrier triple repeat 1
CFD	5.3e-06	1.633	complement factor D (adipsin)
NA	5.96e-05	1.63296	NA
FAM13A1	0.0004856	1.63288	family with sequence similarity 13, member A1
FAM46A	0.0001549	1.63269	family with sequence similarity 46, member A
C20orf20	9.81e-05	1.63267	chromosome 20 open reading frame 20
EGFL7	0.0002753	1.6326	EGF-like-domain, multiple 7
UGCG	0.0003943	1.63239	UDP-glucose ceramide glucosyltransferase
PITPNA	7.4e-06	1.63225	phosphatidylinositol transfer protein, alpha
NA	5.2e-06	1.63126	NA
LOC54492	1.7e-06	1.62929	hypothetical LOC54492
NA	1.35e-05	1.62905	NA
NA	0.000533	1.62893	NA
NA	2.91e-05	1.62873	NA
NA	5.29e-05	1.62856	NA
CDC14B	5.84e-05	1.62681	CDC14 cell division cycle 14 homolog B (S. cerevisiae)
TIMP2	3.73e-05	1.62671	TIMP metallopeptidase inhibitor 2
ZFHX3	2.33e-05	1.6267	zinc finger homeobox 3
XCL2	1.9e-05	1.62608	chemokine (C motif) ligand 2
CFL2	1.6e-06	1.62573	cofilin 2 (muscle)
SEPP1	1.32e-05	1.62546	selenoprotein P, plasma, 1
IGSF11	0.0004857	1.62536	immunoglobulin superfamily, member 11
TMBIM4	2e-07	1.62476	transmembrane BAX inhibitor motif containing 4
SLC25A46	4.69e-05	1.62443	solute carrier family 25, member 46
TMBIM4	1e-07	1.62344	transmembrane BAX inhibitor motif containing 4
ZNRF2	4.6e-06	1.62314	zinc and ring finger 2
C10orf28	0.0004603	1.62159	chromosome 10 open reading frame 28
TICAM2	0.0008752	1.62149	toll-like receptor adaptor molecule 2
KANK2	0.000167	1.62066	KN motif and ankyrin repeat domains 2
PRNP	6.38e-05	1.62065	prion protein
B4GALT4	2.36e-05	1.61972	UDP-Gal:betaGlcNAc beta 1,4- galactosyltransferase, polypeptide 4
CXorf26	0.0002402	1.61948	chromosome X open reading frame 26
KIF14	1.32e-05	1.6188	kinesin family member 14
NA	0.0001627	1.61868	NA
SLC26A2	5.23e-05	1.61783	solute carrier family 26 (sulfate transporter), member 2
NA	2.49e-05	1.61726	NA
LTBR	1.81e-05	1.61656	lymphotoxin beta receptor (TNFR superfamily, member 3)
KITLG	2.7e-06	1.6165	KIT ligand
MLL3	0.0008431	1.61594	myeloid/lymphoid or mixed-lineage leukemia 3
ROBO2	5.3e-06	1.61574	roundabout, axon guidance receptor, homolog 2 (Drosophila)
PLK2	0.000336	1.61528	polo-like kinase 2 (Drosophila)
SHOX2	6.35e-05	1.61521	short stature homeobox 2
NA	8e-07	1.61439	NA
C10orf12	9.9e-06	1.61435	chromosome 10 open reading frame 12
NA	0.0004957	1.61404	NA
TESC	1.26e-05	1.61386	tescalcin
MRPL50	4e-07	1.61291	mitochondrial ribosomal protein L50
FAM114A1	1.49e-05	1.61193	family with sequence similarity 114, member A1
STX6	6.96e-05	1.61174	syntaxin 6
DLC1	4.21e-05	1.61133	deleted in liver cancer 1
C7orf20	1.25e-05	1.61011	chromosome 7 open reading frame 20
BECN1	4e-07	1.60983	beclin 1, autophagy related
NA	9.1e-06	1.60952	NA
C19orf61	3.3e-06	1.60941	chromosome 19 open reading frame 61
TNRC6B	0.0001556	1.6092	trinucleotide repeat containing 6B
RHOBTB1	0.0002328	1.60902	Rho-related BTB domain containing 1
ZNF473	0.0001533	1.60899	zinc finger protein 473
C19orf51	0.0009735	1.60879	chromosome 19 open reading frame 51
RNF213	0.0008226	1.60854	ring finger protein 213
FLRT3	3.3e-06	1.60798	fibronectin leucine rich transmembrane protein 3
FOXP2	2.6e-06	1.60798	forkhead box P2
NA	2.83e-05	1.60796	NA
SLC33A1	1.58e-05	1.60738	solute carrier family 33 (acetyl-CoA transporter), member 1
ZNF827	3.34e-05	1.60719	zinc finger protein 827
C12orf5	3.21e-05	1.60683	chromosome 12 open reading frame 5
RAP1GDS1	4.37e-05	1.60611	RAP1, GTP-GDP dissociation stimulator 1
RNF128	0.0001681	1.60606	ring finger protein 128
ROGDI	8.61e-05	1.606	rogdi homolog (Drosophila)
MEIS2	2.4e-06	1.60573	Meis homeobox 2
YPEL5	< 1e-07	1.60485	yippee-like 5 (Drosophila)
SLC44A1	0.0002246	1.60481	solute carrier family 44, member 1
RPAP3	8.9e-06	1.60426	RNA polymerase II associated protein 3
FGF2	1.15e-05	1.60387	fibroblast growth factor 2 (basic)
FIGN	2.89e-05	1.60351	fidgetin
ABHD13	0.0009318	1.60342	abhydrolase domain containing 13
ADAM17	4.3e-06	1.60338	ADAM metallopeptidase domain 17
NUCKS1	5.76e-05	1.60305	nuclear casein kinase and cyclin-dependent kinase substrate 1
BAG1	2.7e-06	1.60279	BCL2-associated athanogene
ARHGAP29	7.3e-06	1.60278	Rho GTPase activating protein 29
PSD3	0.0001517	1.60254	pleckstrin and Sec7 domain containing 3
ZNF521	9.1e-06	1.6025	zinc finger protein 521
EPHA4	1.39e-05	1.60234	EPH receptor A4
DNAJA3	2e-07	1.60205	DnaJ (Hsp40) homolog, subfamily A, member 3
FBXW2	0.0003606	1.60204	F-box and WD repeat domain containing 2
NRXN3	7.58e-05	1.60074	neurexin 3
ITFG2	1.55e-05	1.60051	integrin alpha FG-GAP repeat containing 2
MYBL1	1.51e-05	1.60017	v-myb myeloblastosis viral oncogene homolog (avian)-like 1
STAG1	0.0004806	1.59962	stromal antigen 1
NA	0.0008198	1.59962	NA
AZIN1	< 1e-07	1.59935	antizyme inhibitor 1
C19orf63	9.85e-05	1.59911	chromosome 19 open reading frame 63
ESCO2	0.0002232	1.59857	establishment of cohesion 1 homolog 2 (S. cerevisiae)
NA	0.0004065	1.59835	NA
SEMA4F	3.8e-06	1.59816	sema domain, immunoglobulin domain (Ig), transmembrane domain (TM) and short cytoplasmic domain, (semaphorin) 4F
FAM38B	0.0007225	1.59706	family with sequence similarity 38, member B
TM9SF1	3.3e-06	1.59694	transmembrane 9 superfamily member 1
CEP350	1.8e-06	1.59643	centrosomal protein 350kDa
MAPK1	5e-06	1.5963	mitogen-activated protein kinase 1
KLF12	5.68e-05	1.59624	Kruppel-like factor 12
NA	1.9e-06	1.59509	NA
IGF1R	0.0001409	1.59444	insulin-like growth factor 1 receptor
RUNX1T1	3.1e-06	1.59399	runt-related transcription factor 1; translocated to, 1 (cyclin D-related)
MFAP3	2.3e-06	1.59367	microfibrillar-associated protein 3
ADAM12	0.0006896	1.59322	ADAM metallopeptidase domain 12
VCAN	8.27e-05	1.59306	versican
NRG3	0.0002399	1.59194	neuregulin 3
PLCE1	0.000669	1.59101	phospholipase C, epsilon 1
ARPC4	5.96e-05	1.59057	actin related protein 2/3 complex, subunit 4, 20kDa
SYMPK	0.0004678	1.59048	symplekin
H2AFV	4.7e-06	1.59044	H2A histone family, member V
C10orf104	1e-06	1.59038	chromosome 10 open reading frame 104
VRK2	0.000218	1.59017	vaccinia related kinase 2
SLC1A1	1.7e-06	1.58982	solute carrier family 1 (neuronal/epithelial high affinity glutamate transporter, system Xag), member 1
HOXA11	4.9e-06	1.58951	homeobox A11
C1orf159	0.0001317	1.58934	chromosome 1 open reading frame 159
NA	0.0002863	1.58913	NA
DLEU2L	0.0008346	1.58894	deleted in lymphocytic leukemia 2-like
ZDHHC21	5.23e-05	1.5886	zinc finger, DHHC-type containing 21
ACAD11	2.4e-06	1.58829	acyl-Coenzyme A dehydrogenase family, member 11
VCAN	4.2e-06	1.58771	versican
NADSYN1	< 1e-07	1.58652	NAD synthetase 1
SLC4A4	7e-07	1.58604	solute carrier family 4, sodium bicarbonate cotransporter, member 4
LONRF1	2e-07	1.58582	LON peptidase N-terminal domain and ring finger 1
NA	0.0009703	1.58558	NA
SAPS1	2.4e-06	1.58493	SAPS domain family, member 1
PEA15	8e-07	1.58425	phosphoprotein enriched in astrocytes 15
SDC1	< 1e-07	1.58424	syndecan 1
GPATCH2	0.0008663	1.584	G patch domain containing 2
CRIPT	1.41e-05	1.58363	cysteine-rich PDZ-binding protein
TSPAN12	7.2e-06	1.58358	tetraspanin 12
MLX	0.0002435	1.58341	MAX-like protein X
C2orf43	0.0004765	1.58325	chromosome 2 open reading frame 43
SH3RF1	0.0007896	1.58212	SH3 domain containing ring finger 1
SGMS2	0.0008633	1.58185	sphingomyelin synthase 2
NA	9.41e-05	1.58132	NA
UMPS	1.2e-06	1.58123	uridine monophosphate synthetase
THUMPD1	3e-07	1.58115	THUMP domain containing 1
IKZF4	0.0006177	1.5807	IKAROS family zinc finger 4 (Eos)
ISL1	1.38e-05	1.57971	ISL LIM homeobox 1
ZFPL1	0.0003073	1.57971	zinc finger protein-like 1
WASF3	2.77e-05	1.57944	WAS protein family, member 3
RB1	2.59e-05	1.57938	retinoblastoma 1
NA	6.27e-05	1.57898	NA
BTBD7	0.0008155	1.57883	BTB (POZ) domain containing 7
C19orf48	1.43e-05	1.57883	chromosome 19 open reading frame 48
PSMC3IP	7.9e-06	1.57879	PSMC3 interacting protein
PJA1	8.7e-06	1.57849	praja 1
ENTPD4	3.1e-06	1.57767	ectonucleoside triphosphate diphosphohydrolase 4
SEPX1	5e-07	1.57767	selenoprotein X, 1
ZMYM1	3.2e-05	1.5776	zinc finger, MYM-type 1
MIER3	1.88e-05	1.57718	mesoderm induction early response 1, family member 3
TNFRSF21	5.2e-06	1.57571	tumor necrosis factor receptor superfamily, member 21
WARS2	0.0001486	1.57544	tryptophanyl tRNA synthetase 2, mitochondrial
C2orf63	0.0001859	1.57539	chromosome 2 open reading frame 63
CXorf26	< 1e-07	1.57385	chromosome X open reading frame 26
PON2	7e-07	1.57362	paraoxonase 2
RAB3D	0.0001259	1.57361	RAB3D, member RAS oncogene family
DNAJC16	0.0003155	1.5734	DnaJ (Hsp40) homolog, subfamily C, member 16
CD47	3e-07	1.57305	CD47 molecule
PPIF	7.4e-06	1.57246	peptidylprolyl isomerase F (cyclophilin F)
ZFP36L2	2.14e-05	1.5723	zinc finger protein 36, C3H type-like 2
ARL4A	3.26e-05	1.57147	ADP-ribosylation factor-like 4A
C19orf55	0.0001988	1.57145	chromosome 19 open reading frame 55
C9orf140	2.73e-05	1.57113	chromosome 9 open reading frame 140
FAM69A	2.42e-05	1.57081	family with sequence similarity 69, member A
PCDH7	1.48e-05	1.57045	protocadherin 7
RPL5	1.6e-06	1.56989	ribosomal protein L5
PDS5B	0.0001433	1.5695	PDS5, regulator of cohesion maintenance, homolog B (S. cerevisiae)
REEP3	4.67e-05	1.56944	receptor accessory protein 3
C1orf21	3.95e-05	1.56924	chromosome 1 open reading frame 21
NFYA	8.9e-06	1.5689	nuclear transcription factor Y, alpha
PPIF	5e-07	1.56769	peptidylprolyl isomerase F (cyclophilin F)
C6orf129	3e-07	1.56713	chromosome 6 open reading frame 129
ANXA4	2e-07	1.56638	annexin A4
GADD45A	2.4e-06	1.56629	growth arrest and DNA-damage-inducible, alpha
MBOAT7	0.0003629	1.56616	membrane bound O-acyltransferase domain containing 7
ACPL2	1e-06	1.56592	acid phosphatase-like 2
LPCAT1	4e-07	1.56591	lysophosphatidylcholine acyltransferase 1
GJC1	0.0006836	1.56539	gap junction protein, gamma 1, 45kDa
RGS2	2.67e-05	1.56504	regulator of G-protein signaling 2, 24kDa
CENPL	6e-07	1.56503	centromere protein L
CLDN15	0.0005724	1.56426	claudin 15
ST6GALNAC1	4.19e-05	1.56383	ST6 (alpha-N-acetyl-neuraminyl-2,3-beta-galactosyl-1,3)-N-acetylgalactosaminide alpha-2,6-sialyltransferase 1
C15orf17	3.14e-05	1.56314	chromosome 15 open reading frame 17
NA	0.0002479	1.56291	NA
KLHDC10	1.96e-05	1.5629	kelch domain containing 10
CYB5R1	0.0001274	1.56256	cytochrome b5 reductase 1
CYP39A1	0.0002194	1.56253	cytochrome P450, family 39, subfamily A, polypeptide 1
LPHN2	< 1e-07	1.56248	latrophilin 2
TSPAN4	4.9e-06	1.56196	tetraspanin 4
DNAJB4	0.0002919	1.5618	DnaJ (Hsp40) homolog, subfamily B, member 4
RAP1B	2e-07	1.56178	RAP1B, member of RAS oncogene family
MLX	6.23e-05	1.56146	MAX-like protein X
LOC389833	0.0002737	1.55987	similar to hypothetical protein MGC27019
ABHD12	1.68e-05	1.55972	abhydrolase domain containing 12
GNB5	0.0005616	1.55917	guanine nucleotide binding protein (G protein), beta 5
PRNP	1.35e-05	1.55804	prion protein
C12orf57	3.8e-06	1.55756	chromosome 12 open reading frame 57
UBAP2L	0.0005405	1.55654	ubiquitin associated protein 2-like
SETBP1	0.0007334	1.55633	SET binding protein 1
SLC26A2	0.0001021	1.55628	solute carrier family 26 (sulfate transporter), member 2
GUSB	4e-06	1.55617	glucuronidase, beta
KLHDC10	4e-07	1.55602	kelch domain containing 10
CDT1	0.0001179	1.55599	chromatin licensing and DNA replication factor 1
C6orf153	3.8e-06	1.5557	chromosome 6 open reading frame 153
NA	0.0005328	1.5554	NA
FRMD6	9e-07	1.55528	FERM domain containing 6
IFT20	0.0001294	1.55459	intraflagellar transport 20 homolog (Chlamydomonas)
NFYA	1.33e-05	1.55264	nuclear transcription factor Y, alpha
LOC644096	5.95e-05	1.55263	hypothetical protein LOC644096
TRIM73	0.0001488	1.55254	tripartite motif-containing 73
FBXO3	7.5e-06	1.55249	F-box protein 3
DOCK6	8.44e-05	1.55192	dedicator of cytokinesis 6
RAB11FIP2	9.39e-05	1.55178	RAB11 family interacting protein 2 (class I)
ZBTB4	7.3e-05	1.55168	zinc finger and BTB domain containing 4
STAG1	4.74e-05	1.55163	stromal antigen 1
CENPL	1.2e-06	1.55132	centromere protein L
NA	0.0002624	1.55113	NA
VLDLR	8.1e-06	1.55087	very low density lipoprotein receptor
MTERFD2	9.82e-05	1.55037	MTERF domain containing 2
SLC44A5	2.9e-06	1.55021	solute carrier family 44, member 5
KIAA1826	1.45e-05	1.54966	KIAA1826
DNAJB1	3.1e-06	1.5494	DnaJ (Hsp40) homolog, subfamily B, member 1
NUCKS1	0.0007561	1.54888	nuclear casein kinase and cyclin-dependent kinase substrate 1
POLD3	1.26e-05	1.54878	polymerase (DNA-directed), delta 3, accessory subunit
BAT2D1	0.0002816	1.54865	BAT2 domain containing 1
FAM46A	0.0001884	1.54863	family with sequence similarity 46, member A
MUM1	0.0004021	1.54844	melanoma associated antigen (mutated) 1
KRCC1	9.71e-05	1.54836	lysine-rich coiled-coil 1
NDE1	0.0002097	1.54806	nudE nuclear distribution gene E homolog 1 (A. nidulans)
C15orf39	3.2e-06	1.54601	chromosome 15 open reading frame 39
STAT1	0.00035	1.54575	signal transducer and activator of transcription 1, 91kDa
KLHDC10	3.58e-05	1.54562	kelch domain containing 10
ADI1	2e-07	1.54561	acireductone dioxygenase 1
YWHAG	1e-07	1.54551	tyrosine 3-monooxygenase/tryptophan 5-monooxygenase activation protein, gamma polypeptide
SEC31A	2.05e-05	1.54526	SEC31 homolog A (S. cerevisiae)
C10orf57	0.0003408	1.54505	chromosome 10 open reading frame 57
C1orf85	8.7e-06	1.54477	chromosome 1 open reading frame 85
BAT2D1	2e-07	1.54438	BAT2 domain containing 1
AHI1	0.0001959	1.54401	Abelson helper integration site 1
GPAM	0.0002426	1.54394	glycerol-3-phosphate acyltransferase, mitochondrial
KDELR3	0.0007424	1.54351	KDEL (Lys-Asp-Glu-Leu) endoplasmic reticulum protein retention receptor 3
PLEKHG1	0.000142	1.54283	pleckstrin homology domain containing, family G (with RhoGef domain) member 1
TRIB2	3e-07	1.5427	tribbles homolog 2 (Drosophila)
GGCX	5.5e-06	1.54261	gamma-glutamyl carboxylase
NUCKS1	6e-07	1.54158	nuclear casein kinase and cyclin-dependent kinase substrate 1
DISP1	8.4e-06	1.54158	dispatched homolog 1 (Drosophila)
CDKN1A	1.02e-05	1.54132	cyclin-dependent kinase inhibitor 1A (p21, Cip1)
NUCKS1	3.03e-05	1.541	nuclear casein kinase and cyclin-dependent kinase substrate 1
ZNF618	2.9e-06	1.54035	zinc finger protein 618
CKAP2	1.73e-05	1.53959	cytoskeleton associated protein 2
PRAGMIN	0.0008149	1.53951	homolog of rat pragma of Rnd2
WWTR1	2.9e-06	1.53871	WW domain containing transcription regulator 1
DKFZP586I1420	0.0002907	1.53836	hypothetical protein DKFZp586I1420
KPNB1	8.3e-05	1.53831	karyopherin (importin) beta 1
NA	0.0001976	1.53831	NA
FNDC3B	1.58e-05	1.53812	fibronectin type III domain containing 3B
NA	3.46e-05	1.53783	NA
SRGAP2	2.3e-06	1.53733	SLIT-ROBO Rho GTPase activating protein 2
CSPG5	0.0001741	1.53696	chondroitin sulfate proteoglycan 5 (neuroglycan C)
LOC644096	2e-07	1.5368	hypothetical protein LOC644096
NA	9.98e-05	1.5368	NA
CITED2	3.4e-06	1.53663	Cbp/p300-interacting transactivator, with Glu/Asp-rich carboxy-terminal domain, 2
TM9SF1	1.21e-05	1.53634	transmembrane 9 superfamily member 1
EIF4B	0.0006267	1.53532	eukaryotic translation initiation factor 4B
GNB1L	4.86e-05	1.53465	guanine nucleotide binding protein (G protein), beta polypeptide 1-like
NA	1.03e-05	1.53448	NA
DUSP12	1e-07	1.53435	dual specificity phosphatase 12
KIF16B	8.59e-05	1.53396	kinesin family member 16B
IRS1	0.0002595	1.53347	insulin receptor substrate 1
MICAL1	0.0001359	1.53329	microtubule associated monoxygenase, calponin and LIM domain containing 1
HOXA3	4.77e-05	1.5332	homeobox A3
FLJ27365	2.32e-05	1.53288	FLJ27365 protein
UNC5C	0.000503	1.53257	unc-5 homolog C (C. elegans)
SURF1	5.97e-05	1.5324	surfeit 1
C4orf16	0.0001052	1.53174	chromosome 4 open reading frame 16
TSPAN2	0.0002378	1.53158	tetraspanin 2
COL4A5	1.51e-05	1.53121	collagen, type IV, alpha 5
TBL1XR1	2e-07	1.53055	transducin (beta)-like 1 X-linked receptor 1
NA	0.0001356	1.53022	NA
NR2F1	0.0001421	1.52963	nuclear receptor subfamily 2, group F, member 1
GAMT	0.0005482	1.52955	guanidinoacetate N-methyltransferase
CREB5	0.0003592	1.52945	cAMP responsive element binding protein 5
ADI1	1.5e-06	1.52905	acireductone dioxygenase 1
C10orf118	0.0005484	1.52904	chromosome 10 open reading frame 118
KIAA0141	0.000277	1.52876	KIAA0141
NSMAF	8.78e-05	1.52844	neutral sphingomyelinase (N-SMase) activation associated factor
CSGLCA-T	0.00022	1.52841	chondroitin sulfate glucuronyltransferase
NA	2.86e-05	1.52827	NA
NA	0.0005492	1.52713	NA
TBC1D16	0.0006642	1.52692	TBC1 domain family, member 16
PXMP4	0.0009221	1.52669	peroxisomal membrane protein 4, 24kDa
TP53INP1	< 1e-07	1.52597	tumor protein p53 inducible nuclear protein 1
DPP8	3.8e-05	1.52571	dipeptidyl-peptidase 8
PPM2C	1.21e-05	1.5257	protein phosphatase 2C, magnesium-dependent, catalytic subunit
TOX3	0.0002385	1.52552	TOX high mobility group box family member 3
CXADR	< 1e-07	1.52514	coxsackie virus and adenovirus receptor
PPAPDC1B	0.000792	1.52501	phosphatidic acid phosphatase type 2 domain containing 1B
NA	0.0006646	1.52479	NA
ASH1L	3.7e-06	1.52422	ash1 (absent, small, or homeotic)-like (Drosophila)
ETF1	5e-07	1.52406	eukaryotic translation termination factor 1
DNAJB12	8.7e-06	1.52406	DnaJ (Hsp40) homolog, subfamily B, member 12
2009-09-10	3.1e-06	1.52386	septin 10
CHST9	0.000238	1.52386	carbohydrate (N-acetylgalactosamine 4-0) sulfotransferase 9
NA	5.4e-06	1.52358	NA
TRADD	0.0003198	1.52253	TNFRSF1A-associated via death domain
SEMA4F	8.31e-05	1.52199	sema domain, immunoglobulin domain (Ig), transmembrane domain (TM) and short cytoplasmic domain, (semaphorin) 4F
NA	0.0003298	1.52161	NA
ABCG1	0.0001744	1.52148	ATP-binding cassette, sub-family G (WHITE), member 1
SNHG5	5e-07	1.52126	small nucleolar RNA host gene 5 (non-protein coding)
QPCT	5.64e-05	1.52084	glutaminyl-peptide cyclotransferase
CTNS	0.0008758	1.52027	cystinosis, nephropathic
NHLRC3	9.79e-05	1.51959	NHL repeat containing 3
CSPG5	9.1e-06	1.51945	chondroitin sulfate proteoglycan 5 (neuroglycan C)
DISC1	0.000156	1.51918	disrupted in schizophrenia 1
BAZ2B	0.0001104	1.5184	bromodomain adjacent to zinc finger domain, 2B
USP15	0.0003295	1.51835	ubiquitin specific peptidase 15
EGFR	0.0002744	1.5181	epidermal growth factor receptor (erythroblastic leukemia viral (v-erb-b) oncogene homolog, avian)
TCFL5	4.92e-05	1.51781	transcription factor-like 5 (basic helix-loop-helix)
ZNF10	0.0002615	1.51753	zinc finger protein 10
SLC25A16	3.27e-05	1.51714	solute carrier family 25 (mitochondrial carrier; Graves disease autoantigen), member 16
PSPC1	0.0001863	1.51685	paraspeckle component 1
CXADR	8.98e-05	1.51674	coxsackie virus and adenovirus receptor
MUM1	8.3e-06	1.51637	melanoma associated antigen (mutated) 1
NSMAF	0.0001254	1.51624	neutral sphingomyelinase (N-SMase) activation associated factor
PDE9A	9.3e-05	1.51623	phosphodiesterase 9A
NA	0.0004948	1.51617	NA
PSD3	3.01e-05	1.51576	pleckstrin and Sec7 domain containing 3
FXR1	8e-07	1.51545	fragile X mental retardation, autosomal homolog 1
IGSF3	0.000553	1.51512	immunoglobulin superfamily, member 3
BAD	9.48e-05	1.51427	BCL2-associated agonist of cell death
FECH	2.4e-05	1.51419	ferrochelatase (protoporphyria)
LOC145758	1.21e-05	1.51408	hypothetical protein LOC145758
SRPR	6.18e-05	1.51378	signal recognition particle receptor (@#$%&docking protein@#$%&)
RBM47	3.46e-05	1.51339	RNA binding motif protein 47
MBNL1	4.1e-06	1.51296	muscleblind-like (Drosophila)
NA	0.0003206	1.512	NA
ADAM22	0.0001695	1.5113	ADAM metallopeptidase domain 22
TNRC6B	2.46e-05	1.51069	trinucleotide repeat containing 6B
CRY1	5.52e-05	1.51067	cryptochrome 1 (photolyase-like)
VPS13A	6.3e-06	1.51062	vacuolar protein sorting 13 homolog A (S. cerevisiae)
TNRC6A	4e-07	1.51031	trinucleotide repeat containing 6A
CCNB1IP1	7e-07	1.51003	cyclin B1 interacting protein 1
SIGIRR	7.6e-06	1.50983	single immunoglobulin and toll-interleukin 1 receptor (TIR) domain
C1orf85	0.0006356	1.5089	chromosome 1 open reading frame 85
AURKA	3e-07	1.50815	aurora kinase A
PFTK1	0.0003778	1.50815	PFTAIRE protein kinase 1
GAS6	0.00075	1.50789	growth arrest-specific 6
TMEM138	4.44e-05	1.50738	transmembrane protein 138
2009-09-06	2.63e-05	1.50737	septin 6
MSL-1	1.78e-05	1.50555	male-specific lethal-1 homolog
BAX	1.56e-05	1.50553	BCL2-associated X protein
C9orf5	1.46e-05	1.50523	chromosome 9 open reading frame 5
R3HCC1	7e-07	1.5047	R3H domain and coiled-coil containing 1
PITPNA	2.94e-05	1.5043	phosphatidylinositol transfer protein, alpha
LOC388796	2.5e-06	1.50429	hypothetical LOC388796
NA	0.0006874	1.50405	NA
MED22	0.000129	1.50376	mediator complex subunit 22
CLNS1A	5.87e-05	1.50358	chloride channel, nucleotide-sensitive, 1A
TMEM167B	5.7e-06	1.50355	transmembrane protein 167B
C17orf45	2.22e-05	1.50264	chromosome 17 open reading frame 45
HDAC1	3.7e-06	1.50251	histone deacetylase 1
KIAA2018	0.0001721	1.50243	KIAA2018
FOXP2	6.5e-06	1.50239	forkhead box P2
GPR37	0.0001591	1.50214	G protein-coupled receptor 37 (endothelin receptor type B-like)
FGD6	2.98e-05	1.50152	FYVE, RhoGEF and PH domain containing 6
ARPC4	5.35e-05	1.50137	actin related protein 2/3 complex, subunit 4, 20kDa
NAT9	1.7e-05	1.501	N-acetyltransferase 9
DCLK1	9.2e-06	1.50071	doublecortin-like kinase 1
KDSR	0.0007168	1.50057	3-ketodihydrosphingosine reductase
KIAA1009	0.000268	1.50046	KIAA1009
DPYSL4	0.0001242	1.50034	dihydropyrimidinase-like 4
ARHGEF10	0.000163	1.50016	Rho guanine nucleotide exchange factor (GEF) 10
ISG15	0.0009741	1.50003	ISG15 ubiquitin-like modifier
OGFOD2	0.0008688	1.49959	2-oxoglutarate and iron-dependent oxygenase domain containing 2
BAT2D1	2.5e-06	1.49904	BAT2 domain containing 1
CD58	2e-07	1.49863	CD58 molecule
USP25	0.0002372	1.49857	ubiquitin specific peptidase 25
SNW1	0.0008456	1.49831	SNW domain containing 1
SERTAD1	4.8e-06	1.49738	SERTA domain containing 1
ELOVL6	7.75e-05	1.49735	ELOVL family member 6, elongation of long chain fatty acids (FEN1/Elo2, SUR4/Elo3-like, yeast)
SNX24	1.48e-05	1.49676	sorting nexin 24
NA	0.000685	1.49604	NA
2009-09-06	0.0001564	1.49591	septin 6
DDX26B	0.0001495	1.49584	DEAD/H (Asp-Glu-Ala-Asp/His) box polypeptide 26B
NA	0.0003707	1.4958	NA
GMPPB	8.2e-06	1.49549	GDP-mannose pyrophosphorylase B
NA	7.95e-05	1.49514	NA
ISCU	7e-07	1.49478	iron-sulfur cluster scaffold homolog (E. coli)
FHL2	8.88e-05	1.49436	four and a half LIM domains 2
ALMS1	0.000139	1.49422	Alstrom syndrome 1
MRS2	2.57e-05	1.49421	MRS2 magnesium homeostasis factor homolog (S. cerevisiae)
CRIPT	4.5e-05	1.49416	cysteine-rich PDZ-binding protein
ARPC4	8.35e-05	1.49406	actin related protein 2/3 complex, subunit 4, 20kDa
C21orf57	4.58e-05	1.49391	chromosome 21 open reading frame 57
AURKA	3.7e-06	1.49389	aurora kinase A
UBE2Q2	1.31e-05	1.49362	ubiquitin-conjugating enzyme E2Q family member 2
ARL8B	6.4e-06	1.49333	ADP-ribosylation factor-like 8B
GPAM	0.0001932	1.4933	glycerol-3-phosphate acyltransferase, mitochondrial
NA	0.0001481	1.49305	NA
NARG2	2.96e-05	1.49296	NMDA receptor regulated 2
TBC1D12	9.5e-06	1.49283	TBC1 domain family, member 12
MTAP	0.0001663	1.49276	methylthioadenosine phosphorylase
ZNF193	2.4e-05	1.49273	zinc finger protein 193
RASA4	0.000872	1.49227	RAS p21 protein activator 4
CD47	6e-07	1.49214	CD47 molecule
FOXA1	2.5e-06	1.49193	forkhead box A1
SIL1	8.3e-06	1.49188	SIL1 homolog, endoplasmic reticulum chaperone (S. cerevisiae)
PDGFC	1.23e-05	1.49162	platelet derived growth factor C
EIF2AK1	0.0006743	1.4916	eukaryotic translation initiation factor 2-alpha kinase 1
CRTAP	2e-07	1.49096	cartilage associated protein
ZNF23	0.0001012	1.49082	zinc finger protein 23 (KOX 16)
C7orf40	< 1e-07	1.49027	chromosome 7 open reading frame 40
PCTP	4.7e-06	1.49013	phosphatidylcholine transfer protein
METAP2	1.4e-06	1.49013	methionyl aminopeptidase 2
ETNK1	1.47e-05	1.49004	ethanolamine kinase 1
PITPNA	6.23e-05	1.48954	phosphatidylinositol transfer protein, alpha
CENPN	1.5e-06	1.4891	centromere protein N
SGCB	0.0009441	1.48813	sarcoglycan, beta (43kDa dystrophin-associated glycoprotein)
PPWD1	< 1e-07	1.48791	peptidylprolyl isomerase domain and WD repeat containing 1
TOR1B	7.24e-05	1.48788	torsin family 1, member B (torsin B)
HSD17B1	0.0001985	1.48755	hydroxysteroid (17-beta) dehydrogenase 1
LOC100137047-PLA2G4B	0.0006188	1.48708	hypothetical protein LOC8681
CSNK1D	0.000145	1.48671	casein kinase 1, delta
LRRC49	0.0003759	1.48654	leucine rich repeat containing 49
FAM13B1	4.7e-06	1.48629	family with sequence similarity 13, member B1
ARL6IP1	1e-07	1.48594	ADP-ribosylation factor-like 6 interacting protein 1
S1PR3	4e-06	1.48573	sphingosine-1-phosphate receptor 3
SERTAD2	8.4e-06	1.48568	SERTA domain containing 2
TBL1XR1	7.16e-05	1.48556	transducin (beta)-like 1 X-linked receptor 1
MUM1	0.0003925	1.48536	melanoma associated antigen (mutated) 1
NA	0.0003126	1.48494	NA
ARNTL	5.43e-05	1.48488	aryl hydrocarbon receptor nuclear translocator-like
ALMS1	0.0006814	1.48461	Alstrom syndrome 1
EIF2C1	7.9e-06	1.48458	eukaryotic translation initiation factor 2C, 1
NARF	2e-07	1.48449	nuclear prelamin A recognition factor
FAM29A	2.3e-06	1.48437	family with sequence similarity 29, member A
TRIP4	1.7e-05	1.48435	thyroid hormone receptor interactor 4
CENTD1	0.0001214	1.48422	centaurin, delta 1
ING3	1.2e-06	1.48399	inhibitor of growth family, member 3
CEP350	0.0003526	1.48395	centrosomal protein 350kDa
RANGRF	3e-07	1.4837	RAN guanine nucleotide release factor
VPS54	1.4e-06	1.48308	vacuolar protein sorting 54 homolog (S. cerevisiae)
ZEB1	0.0002852	1.48307	zinc finger E-box binding homeobox 1
GMEB1	1.66e-05	1.48107	glucocorticoid modulatory element binding protein 1
TNFRSF11A	0.0001451	1.48066	tumor necrosis factor receptor superfamily, member 11a, NFKB activator
PSMC3IP	0.0002377	1.4805	PSMC3 interacting protein
APBB2	0.0002951	1.48044	amyloid beta (A4) precursor protein-binding, family B, member 2
RCAN2	0.000217	1.48021	regulator of calcineurin 2
TMEM185A	2.93e-05	1.48016	transmembrane protein 185A
CNTNAP2	0.0008929	1.4796	contactin associated protein-like 2
DNAJC18	7.16e-05	1.47956	DnaJ (Hsp40) homolog, subfamily C, member 18
IRF3	6.89e-05	1.47925	interferon regulatory factor 3
CDKN1B	0.0002987	1.47902	cyclin-dependent kinase inhibitor 1B (p27, Kip1)
DENND1B	5.98e-05	1.47896	DENN/MADD domain containing 1B
BAT2D1	0.0002358	1.47884	BAT2 domain containing 1
LOC285074	4.25e-05	1.47877	hypothetical protein LOC285074
RABIF	0.0005091	1.47873	RAB interacting factor
HSD17B11	3e-07	1.47869	hydroxysteroid (17-beta) dehydrogenase 11
SLC39A14	9.4e-06	1.47836	solute carrier family 39 (zinc transporter), member 14
NAGA	8.49e-05	1.47777	N-acetylgalactosaminidase, alpha-
PGGT1B	8.6e-06	1.47758	protein geranylgeranyltransferase type I, beta subunit
TEX15	0.0003129	1.47686	testis expressed 15
C9orf100	4.86e-05	1.47638	chromosome 9 open reading frame 100
DKFZP434B0335	1.28e-05	1.47636	DKFZP434B0335 protein
OSBPL10	0.0003599	1.47614	oxysterol binding protein-like 10
ACTR3B	0.0001864	1.47595	ARP3 actin-related protein 3 homolog B (yeast)
KIAA0564	0.0009083	1.47555	KIAA0564
DNAJB1	< 1e-07	1.47439	DnaJ (Hsp40) homolog, subfamily B, member 1
GPR107	0.0002784	1.47413	G protein-coupled receptor 107
ZNF35	3.43e-05	1.47378	zinc finger protein 35
C14orf147	3.75e-05	1.47334	chromosome 14 open reading frame 147
CAMSAP1L1	6.77e-05	1.47331	calmodulin regulated spectrin-associated protein 1-like 1
ANG	0.0001015	1.47312	angiogenin, ribonuclease, RNase A family, 5
CENPI	3.67e-05	1.47225	centromere protein I
B3GALNT2	< 1e-07	1.47214	beta-1,3-N-acetylgalactosaminyltransferase 2
XPNPEP3	5.2e-06	1.47194	X-prolyl aminopeptidase (aminopeptidase P) 3, putative
NAGA	1.72e-05	1.47128	N-acetylgalactosaminidase, alpha-
WIPF2	0.0001236	1.47113	WAS/WASL interacting protein family, member 2
ZSCAN16	3.3e-06	1.47104	zinc finger and SCAN domain containing 16
CDC23	3.2e-06	1.47083	cell division cycle 23 homolog (S. cerevisiae)
CRELD2	1.61e-05	1.4708	cysteine-rich with EGF-like domains 2
FTSJ1	0.0001887	1.4708	FtsJ homolog 1 (E. coli)
FAHD1	0.0001669	1.4705	fumarylacetoacetate hydrolase domain containing 1
MARK1	0.0001077	1.47038	MAP/microtubule affinity-regulating kinase 1
UGCG	1.32e-05	1.47017	UDP-glucose ceramide glucosyltransferase
SLC35B1	1.19e-05	1.4698	solute carrier family 35, member B1
HACE1	1.29e-05	1.46977	HECT domain and ankyrin repeat containing, E3 ubiquitin protein ligase 1
UNC93B1	0.0002197	1.46965	unc-93 homolog B1 (C. elegans)
ACTR5	0.0001093	1.46959	ARP5 actin-related protein 5 homolog (yeast)
NA	1.79e-05	1.46957	NA
PSMD13	1.81e-05	1.46953	proteasome (prosome, macropain) 26S subunit, non-ATPase, 13
NA	1.48e-05	1.46949	NA
RBM47	9.76e-05	1.46947	RNA binding motif protein 47
ST6GALNAC3	9.53e-05	1.46938	ST6 (alpha-N-acetyl-neuraminyl-2,3-beta-galactosyl-1,3)-N-acetylgalactosaminide alpha-2,6-sialyltransferase 3
AP1S2	3.01e-05	1.469	adaptor-related protein complex 1, sigma 2 subunit
TNFRSF10D	6.8e-06	1.46885	tumor necrosis factor receptor superfamily, member 10d, decoy with truncated death domain
MBNL1	4.25e-05	1.4687	muscleblind-like (Drosophila)
WDR82	9.1e-06	1.46846	WD repeat domain 82
VPS54	9.19e-05	1.46825	vacuolar protein sorting 54 homolog (S. cerevisiae)
BNIP2	6.1e-06	1.46733	BCL2/adenovirus E1B 19kDa interacting protein 2
C10orf46	1.18e-05	1.46711	chromosome 10 open reading frame 46
NA	0.0006733	1.46702	NA
DHRS3	3.1e-06	1.46675	dehydrogenase/reductase (SDR family) member 3
QPRT	1.37e-05	1.46671	quinolinate phosphoribosyltransferase
C10orf2	0.0003469	1.46657	chromosome 10 open reading frame 2
STXBP1	6.33e-05	1.4665	syntaxin binding protein 1
DCP2	1.9e-06	1.46644	DCP2 decapping enzyme homolog (S. cerevisiae)
DUSP3	7.24e-05	1.46631	dual specificity phosphatase 3
TM7SF2	0.0002965	1.46531	transmembrane 7 superfamily member 2
GJA1	7.5e-06	1.4651	gap junction protein, alpha 1, 43kDa
RRAGD	5e-07	1.46485	Ras-related GTP binding D
LOC727773	0.0005125	1.46414	similar to p28 ING5
CLCN5	0.0001614	1.46411	chloride channel 5
FECH	6.06e-05	1.46374	ferrochelatase (protoporphyria)
NBEA	0.0002775	1.4629	neurobeachin
HS2ST1	4.5e-06	1.46226	heparan sulfate 2-O-sulfotransferase 1
NA	6.47e-05	1.46225	NA
WDR90	1.97e-05	1.46121	WD repeat domain 90
ZNF187	5.36e-05	1.46105	zinc finger protein 187
NA	1.31e-05	1.46088	NA
REV3L	2.12e-05	1.46085	REV3-like, catalytic subunit of DNA polymerase zeta (yeast)
C19orf61	0.0001416	1.46064	chromosome 19 open reading frame 61
PMM1	0.0002169	1.46023	phosphomannomutase 1
TMEM192	8e-06	1.45952	transmembrane protein 192
STIL	5.78e-05	1.45951	SCL/TAL1 interrupting locus
CTSA	3.81e-05	1.45945	cathepsin A
ZFAND2A	0.0001073	1.45935	zinc finger, AN1-type domain 2A
KIAA1432	1.06e-05	1.45911	KIAA1432
NA	0.0001864	1.45879	NA
RCE1	0.0001597	1.45877	RCE1 homolog, prenyl protein peptidase (S. cerevisiae)
RMND5B	3.03e-05	1.45871	required for meiotic nuclear division 5 homolog B (S. cerevisiae)
SULT2A1	2.55e-05	1.45869	sulfotransferase family, cytosolic, 2A, dehydroepiandrosterone (DHEA)-preferring, member 1
OSAP	4.76e-05	1.45857	ovary-specific acidic protein
CHIC1	6.97e-05	1.45823	cysteine-rich hydrophobic domain 1
HOXB3	4.33e-05	1.45808	homeobox B3
CD2BP2	2.27e-05	1.45795	CD2 (cytoplasmic tail) binding protein 2
PMPCB	1e-07	1.45792	peptidase (mitochondrial processing) beta
N6AMT2	0.0005039	1.45775	N-6 adenine-specific DNA methyltransferase 2 (putative)
C19orf42	0.0001287	1.45761	chromosome 19 open reading frame 42
MED28	2.66e-05	1.45677	mediator complex subunit 28
NA	0.0008352	1.45628	NA
NIPBL	7.81e-05	1.45607	Nipped-B homolog (Drosophila)
CLCN5	0.0003143	1.45587	chloride channel 5
NA	0.0009548	1.4558	NA
TMEM67	0.0002219	1.4556	transmembrane protein 67
HERC5	5.14e-05	1.45554	hect domain and RLD 5
PAG1	0.0001769	1.45511	phosphoprotein associated with glycosphingolipid microdomains 1
CCDC101	0.0002802	1.45498	coiled-coil domain containing 101
P2RY5	0.0006996	1.45475	purinergic receptor P2Y, G-protein coupled, 5
SH3BGRL3	9.65e-05	1.45466	SH3 domain binding glutamic acid-rich protein like 3
SAMD5	1.61e-05	1.45461	sterile alpha motif domain containing 5
ZNF45	2e-07	1.45435	zinc finger protein 45
KIAA1324L	0.0001701	1.45433	KIAA1324-like
NA	0.0002202	1.45411	NA
RNF38	0.0001565	1.45362	ring finger protein 38
TLE1	2.3e-06	1.4531	transducin-like enhancer of split 1 (E(sp1) homolog, Drosophila)
SFXN3	1.5e-06	1.45308	sideroflexin 3
KIAA1958	6.3e-06	1.45303	KIAA1958
CROCCL1	1.43e-05	1.4528	ciliary rootlet coiled-coil, rootletin-like 1
ACVR2A	0.0001606	1.45264	activin A receptor, type IIA
HOXC9	7.5e-06	1.45218	homeobox C9
C1orf79	0.0005982	1.45216	chromosome 1 open reading frame 79
INPP5B	0.0004562	1.45198	inositol polyphosphate-5-phosphatase, 75kDa
TNRC6A	4.2e-05	1.45187	trinucleotide repeat containing 6A
PLK4	< 1e-07	1.45181	polo-like kinase 4 (Drosophila)
GPHN	6.19e-05	1.45168	gephyrin
EVI1	0.0002232	1.4509	ecotropic viral integration site 1
NUP98	0.0001838	1.45042	nucleoporin 98kDa
TAF11	2.5e-06	1.45027	TAF11 RNA polymerase II, TATA box binding protein (TBP)-associated factor, 28kDa
LOC123688	0.0007372	1.45025	similar to RIKEN cDNA C630028N24 gene
IMPA1	4.2e-05	1.44967	inositol(myo)-1(or 4)-monophosphatase 1
KLF12	6.9e-06	1.44895	Kruppel-like factor 12
GDE1	0.0002156	1.44873	glycerophosphodiester phosphodiesterase 1
SFXN3	5.84e-05	1.44825	sideroflexin 3
ZNF621	6.2e-06	1.44819	zinc finger protein 621
DHRSX	0.0006205	1.44788	dehydrogenase/reductase (SDR family) X-linked
LEPRE1	1.7e-05	1.44766	leucine proline-enriched proteoglycan (leprecan) 1
LRRC8C	7.61e-05	1.4474	leucine rich repeat containing 8 family, member C
FAM173A	2.98e-05	1.44734	family with sequence similarity 173, member A
PCDH9	5.4e-06	1.44662	protocadherin 9
NTAN1	2.3e-06	1.44634	N-terminal asparagine amidase
GLI3	0.000672	1.44623	GLI-Kruppel family member GLI3
GFPT2	7.7e-06	1.44622	glutamine-fructose-6-phosphate transaminase 2
NA	0.0002756	1.44619	NA
SORD	8.2e-06	1.44606	sorbitol dehydrogenase
DMAP1	0.0002296	1.44549	DNA methyltransferase 1 associated protein 1
DOLPP1	0.0002539	1.44497	dolichyl pyrophosphate phosphatase 1
CUEDC1	0.0005776	1.44497	CUE domain containing 1
IFT52	1.61e-05	1.44442	intraflagellar transport 52 homolog (Chlamydomonas)
NA	9.07e-05	1.4444	NA
YIPF1	3.86e-05	1.44438	Yip1 domain family, member 1
TES	3.1e-06	1.44433	testis derived transcript (3 LIM domains)
LYST	0.0005071	1.44433	lysosomal trafficking regulator
C10orf28	0.0004471	1.44429	chromosome 10 open reading frame 28
SPSB3	< 1e-07	1.44391	splA/ryanodine receptor domain and SOCS box containing 3
DCUN1D1	0.000242	1.44386	DCN1, defective in cullin neddylation 1, domain containing 1 (S. cerevisiae)
CNTN1	0.0001693	1.44353	contactin 1
MGC24103	6.24e-05	1.44349	hypothetical protein MGC24103
MTMR4	6.7e-06	1.44349	myotubularin related protein 4
GMEB1	7.06e-05	1.4432	glucocorticoid modulatory element binding protein 1
GPR64	0.0007085	1.44318	G protein-coupled receptor 64
SORD	1.7e-06	1.44314	sorbitol dehydrogenase
APCDD1	7.99e-05	1.44259	adenomatosis polyposis coli down-regulated 1
C19orf42	6.1e-06	1.44248	chromosome 19 open reading frame 42
FRMD6	0.000505	1.44228	FERM domain containing 6
NA	3.6e-06	1.44201	NA
MYO1C	0.0005615	1.44183	myosin IC
DUSP3	1.22e-05	1.4416	dual specificity phosphatase 3
KCNN1	0.0006614	1.4414	potassium intermediate/small conductance calcium-activated channel, subfamily N, member 1
C10orf35	0.0004139	1.4414	chromosome 10 open reading frame 35
C18orf54	6.9e-05	1.44114	chromosome 18 open reading frame 54
SLAIN2	0.0004565	1.44104	SLAIN motif family, member 2
GPM6B	0.0001016	1.44078	glycoprotein M6B
LOC727770	6.32e-05	1.4407	similar to ankyrin repeat domain 20 family, member A1
QTRT1	1.2e-06	1.44066	queuine tRNA-ribosyltransferase 1
LOC100129762	8.1e-05	1.44052	similar to KIAA0367
SPCS3	3e-06	1.44047	signal peptidase complex subunit 3 homolog (S. cerevisiae)
PALM2-AKAP2	5.6e-06	1.44038	PALM2-AKAP2
MRS2	2.7e-06	1.44013	MRS2 magnesium homeostasis factor homolog (S. cerevisiae)
U2AF1L4	0.000844	1.43982	U2 small nuclear RNA auxiliary factor 1-like 4
RPS27L	1.2e-06	1.4395	ribosomal protein S27-like
PHKG2	2.6e-06	1.43937	phosphorylase kinase, gamma 2 (testis)
2009-09-10	0.0001188	1.43925	septin 10
FBXO46	1.87e-05	1.43918	F-box protein 46
KLHL7	0.0002279	1.439	kelch-like 7 (Drosophila)
CCNC	9e-07	1.4388	cyclin C
LOC643837	0.0004382	1.43828	hypothetical LOC643837
NDUFS7	2.54e-05	1.43777	NADH dehydrogenase (ubiquinone) Fe-S protein 7, 20kDa (NADH-coenzyme Q reductase)
ZFX	0.000247	1.43741	zinc finger protein, X-linked
CYB5R4	4.32e-05	1.4374	cytochrome b5 reductase 4
FAM134A	7.11e-05	1.43707	family with sequence similarity 134, member A
MYNN	0.0001925	1.4368	myoneurin
IGFBP5	9.3e-06	1.43641	insulin-like growth factor binding protein 5
FREM2	1e-05	1.43595	FRAS1 related extracellular matrix protein 2
NA	6.74e-05	1.4359	NA
NA	0.0005139	1.43583	NA
ANXA7	0.0006411	1.43581	annexin A7
DENND4A	3.83e-05	1.4354	DENN/MADD domain containing 4A
ALKBH7	9.21e-05	1.43533	alkB, alkylation repair homolog 7 (E. coli)
ENPP1	0.0002073	1.43482	ectonucleotide pyrophosphatase/phosphodiesterase 1
C8orf38	4.9e-06	1.43468	chromosome 8 open reading frame 38
NT5C2	1.36e-05	1.43456	5@#$%&-nucleotidase, cytosolic II
YPEL2	3.44e-05	1.43448	yippee-like 2 (Drosophila)
CAND2	0.0002325	1.43441	cullin-associated and neddylation-dissociated 2 (putative)
C9orf5	3.97e-05	1.43418	chromosome 9 open reading frame 5
IFIT1	1.56e-05	1.43364	interferon-induced protein with tetratricopeptide repeats 1
ARHGEF7	0.000498	1.43364	Rho guanine nucleotide exchange factor (GEF) 7
WDR68	0.0001271	1.43356	WD repeat domain 68
ABHD5	0.0001771	1.43354	abhydrolase domain containing 5
PGF	5e-05	1.43322	placental growth factor
ULBP2	0.0001397	1.43319	UL16 binding protein 2
MED19	1.62e-05	1.43262	mediator complex subunit 19
SRGAP2	0.0003329	1.43256	SLIT-ROBO Rho GTPase activating protein 2
SIGIRR	5.4e-06	1.43242	single immunoglobulin and toll-interleukin 1 receptor (TIR) domain
ABCC4	5.82e-05	1.43187	ATP-binding cassette, sub-family C (CFTR/MRP), member 4
STK33	5.58e-05	1.43162	serine/threonine kinase 33
LOC253842	0.0004719	1.43156	hypothetical protein LOC253842
SLC17A5	2.06e-05	1.43143	solute carrier family 17 (anion/sugar transporter), member 5
YWHAH	1.51e-05	1.43127	tyrosine 3-monooxygenase/tryptophan 5-monooxygenase activation protein, eta polypeptide
GUSBL2	7.6e-06	1.43112	glucuronidase, beta-like 2
LARP7	5e-07	1.43088	La ribonucleoprotein domain family, member 7
MGC21874	0.0009227	1.43081	transcriptional adaptor 2 (ADA2 homolog, yeast)-beta
CCDC138	3.67e-05	1.43047	coiled-coil domain containing 138
FLJ42709	0.0005085	1.43009	hypothetical gene supported by AK124699
SYNJ2BP	2.46e-05	1.42986	synaptojanin 2 binding protein
C10orf104	1.71e-05	1.42982	chromosome 10 open reading frame 104
BAX	6.3e-06	1.42954	BCL2-associated X protein
CROT	0.0005321	1.42927	carnitine O-octanoyltransferase
ST7	6.5e-05	1.42904	suppression of tumorigenicity 7
BTN2A2	2.98e-05	1.42894	butyrophilin, subfamily 2, member A2
FAM29A	3.88e-05	1.42847	family with sequence similarity 29, member A
MEF2B	1.17e-05	1.42843	myocyte enhancer factor 2B
C18orf54	6.1e-06	1.42778	chromosome 18 open reading frame 54
BNIP1	0.0001331	1.42773	BCL2/adenovirus E1B 19kDa interacting protein 1
EFNA1	0.0006174	1.42773	ephrin-A1
FKBP15	0.0002312	1.42671	FK506 binding protein 15, 133kDa
GLI3	5.69e-05	1.42662	GLI-Kruppel family member GLI3
UNK	2.65e-05	1.42643	unkempt homolog (Drosophila)
UMPS	1.35e-05	1.42612	uridine monophosphate synthetase
PARP8	0.0008391	1.42581	poly (ADP-ribose) polymerase family, member 8
PPM1A	6.5e-06	1.42535	protein phosphatase 1A (formerly 2C), magnesium-dependent, alpha isoform
PRDM15	0.0009526	1.425	PR domain containing 15
WRN	0.000357	1.425	Werner syndrome
PIR	6.7e-06	1.42469	pirin (iron-binding nuclear protein)
C3orf23	2.5e-06	1.42428	chromosome 3 open reading frame 23
RNGTT	0.000461	1.42392	RNA guanylyltransferase and 5@#$%&-phosphatase
NUDT5	8e-07	1.42362	nudix (nucleoside diphosphate linked moiety X)-type motif 5
TES	5.8e-05	1.42349	testis derived transcript (3 LIM domains)
STAM2	0.0006799	1.4234	signal transducing adaptor molecule (SH3 domain and ITAM motif) 2
GPSM2	5.2e-06	1.42325	G-protein signaling modulator 2 (AGS3-like, C. elegans)
PRDM16	7.53e-05	1.42325	PR domain containing 16
EMP2	6.4e-06	1.42279	epithelial membrane protein 2
SFXN4	0.0001076	1.4227	sideroflexin 4
SLC44A5	8.61e-05	1.42208	solute carrier family 44, member 5
TRPM7	0.0001585	1.4218	transient receptor potential cation channel, subfamily M, member 7
MTERFD2	0.0006299	1.42172	MTERF domain containing 2
FBXO33	3.73e-05	1.42162	F-box protein 33
SMURF2	5.7e-06	1.42041	SMAD specific E3 ubiquitin protein ligase 2
AKAP12	3.6e-06	1.42034	A kinase (PRKA) anchor protein 12
CNTF	3.9e-06	1.42033	ciliary neurotrophic factor
NETO2	1.7e-06	1.42024	neuropilin (NRP) and tolloid (TLL)-like 2
SGTB	1.6e-06	1.42018	small glutamine-rich tetratricopeptide repeat (TPR)-containing, beta
WDR54	4e-06	1.41998	WD repeat domain 54
ARHGEF7	0.0002431	1.4199	Rho guanine nucleotide exchange factor (GEF) 7
NUAK1	0.0002198	1.4195	NUAK family, SNF1-like kinase, 1
FAM118B	0.0005293	1.41906	family with sequence similarity 118, member B
GMEB1	0.0002346	1.41896	glucocorticoid modulatory element binding protein 1
TPM1	0.0001202	1.41886	tropomyosin 1 (alpha)
FLAD1	0.000102	1.4188	FAD1 flavin adenine dinucleotide synthetase homolog (S. cerevisiae)
TMEM59	5e-07	1.41879	transmembrane protein 59
NA	0.000576	1.41877	NA
TRAF2	0.0006737	1.41863	TNF receptor-associated factor 2
HNRNPUL2	6e-07	1.41863	heterogeneous nuclear ribonucleoprotein U-like 2
CFDP1	0.0003	1.41845	craniofacial development protein 1
RUFY1	4.7e-05	1.41803	RUN and FYVE domain containing 1
DHRS7B	5.5e-06	1.41797	dehydrogenase/reductase (SDR family) member 7B
CHST9	0.0006016	1.41788	carbohydrate (N-acetylgalactosamine 4-0) sulfotransferase 9
EIF4E2	0.0003049	1.41715	eukaryotic translation initiation factor 4E family member 2
CCNG2	0.0004266	1.41659	cyclin G2
SYNJ2BP	0.0002724	1.41591	synaptojanin 2 binding protein
C8orf55	0.0005715	1.41584	chromosome 8 open reading frame 55
WIPF2	0.0001812	1.41572	WAS/WASL interacting protein family, member 2
CANT1	4.13e-05	1.41558	calcium activated nucleotidase 1
CAMSAP1L1	7e-07	1.41484	calmodulin regulated spectrin-associated protein 1-like 1
DKFZP434L187	0.0001062	1.41475	hypothetical LOC26082
MUM1	0.0005297	1.4147	melanoma associated antigen (mutated) 1
LONRF3	9.9e-05	1.41449	LON peptidase N-terminal domain and ring finger 3
LOC284408	0.0005757	1.41443	hypothetical protein LOC284408
CSNK2A2	0.0001416	1.41422	casein kinase 2, alpha prime polypeptide
MAN1A2	0.0006062	1.41407	mannosidase, alpha, class 1A, member 2
CEP350	0.0002568	1.41397	centrosomal protein 350kDa
VARS	0.0009133	1.41379	valyl-tRNA synthetase
PRKD3	0.0001098	1.41357	protein kinase D3
JMY	0.0007118	1.41354	junction-mediating and regulatory protein
SGCB	8.5e-06	1.41331	sarcoglycan, beta (43kDa dystrophin-associated glycoprotein)
ASL	1.77e-05	1.41287	argininosuccinate lyase
SDC1	0.0005531	1.41281	syndecan 1
EXOC2	6.6e-05	1.41268	exocyst complex component 2
HNRNPH2	1.41e-05	1.41258	heterogeneous nuclear ribonucleoprotein H2 (H@#$%&)
NA	0.0003821	1.41207	NA
MRPL27	6e-06	1.41197	mitochondrial ribosomal protein L27
TOR1A	5.99e-05	1.41163	torsin family 1, member A (torsin A)
TMEM97	2.1e-06	1.41148	transmembrane protein 97
PRUNE2	0.0001456	1.41128	prune homolog 2 (Drosophila)
CPNE2	2.78e-05	1.41102	copine II
NA	0.0004911	1.41089	NA
SLC1A3	1.8e-06	1.41069	solute carrier family 1 (glial high affinity glutamate transporter), member 3
C10orf12	3.01e-05	1.4102	chromosome 10 open reading frame 12
NA	4.82e-05	1.41015	NA
ZNF232	0.000279	1.40988	zinc finger protein 232
NA	0.0008061	1.40988	NA
ATPAF1	7.07e-05	1.40979	ATP synthase mitochondrial F1 complex assembly factor 1
ASCC3	6.9e-06	1.40967	activating signal cointegrator 1 complex subunit 3
MAP1LC3B	3.31e-05	1.40925	microtubule-associated protein 1 light chain 3 beta
LYSMD4	1.38e-05	1.40919	LysM, putative peptidoglycan-binding, domain containing 4
ASXL1	9.04e-05	1.40918	additional sex combs like 1 (Drosophila)
TMEM192	0.0002816	1.40905	transmembrane protein 192
DISP1	2.15e-05	1.409	dispatched homolog 1 (Drosophila)
NA	0.0001248	1.40886	NA
HPGD	0.0005931	1.40877	hydroxyprostaglandin dehydrogenase 15-(NAD)
NLRP1	0.0001997	1.40776	NLR family, pyrin domain containing 1
KDELC1	4.4e-05	1.4077	KDEL (Lys-Asp-Glu-Leu) containing 1
EXOC6B	0.0001768	1.40766	exocyst complex component 6B
TWF1	4e-07	1.40765	twinfilin, actin-binding protein, homolog 1 (Drosophila)
UCK1	0.0006158	1.40749	uridine-cytidine kinase 1
RETSAT	3.59e-05	1.40717	retinol saturase (all-trans-retinol 13,14-reductase)
BCO2	0.0005153	1.40715	beta-carotene oxygenase 2
REV1	3.15e-05	1.40708	REV1 homolog (S. cerevisiae)
STAT2	0.0007127	1.40699	signal transducer and activator of transcription 2, 113kDa
NA	3.46e-05	1.40696	NA
TP53BP1	2.06e-05	1.40678	tumor protein p53 binding protein 1
VKORC1L1	0.0001611	1.40656	vitamin K epoxide reductase complex, subunit 1-like 1
C14orf145	0.0001423	1.40635	chromosome 14 open reading frame 145
SEC22B	0.0002242	1.40629	SEC22 vesicle trafficking protein homolog B (S. cerevisiae)
DNAJB12	0.0003999	1.40608	DnaJ (Hsp40) homolog, subfamily B, member 12
C6orf170	0.0009857	1.40549	chromosome 6 open reading frame 170
C14orf100	0.000196	1.4054	chromosome 14 open reading frame 100
NA	9.7e-06	1.40506	NA
EID1	2.54e-05	1.40493	EP300 interacting inhibitor of differentiation 1
ACTR5	0.000564	1.40476	ARP5 actin-related protein 5 homolog (yeast)
SSR2	7.8e-06	1.4043	signal sequence receptor, beta (translocon-associated protein beta)
PROS1	3.8e-06	1.40428	protein S (alpha)
GPM6B	1.23e-05	1.40402	glycoprotein M6B
DENND5B	0.0001803	1.40397	DENN/MADD domain containing 5B
C3orf34	0.0001394	1.40395	chromosome 3 open reading frame 34
NAT12	0.0004404	1.40388	N-acetyltransferase 12
CCNG2	0.0005353	1.40375	cyclin G2
IQCK	0.0003613	1.40366	IQ motif containing K
MAPK1	3.44e-05	1.40361	mitogen-activated protein kinase 1
CBR3	0.0001882	1.40321	carbonyl reductase 3
SGSM2	9.04e-05	1.4032	small G protein signaling modulator 2
SLC30A6	0.0008569	1.4029	solute carrier family 30 (zinc transporter), member 6
OSBPL9	2e-06	1.40265	oxysterol binding protein-like 9
SYNJ2	7.5e-05	1.40233	synaptojanin 2
IHPK2	3e-07	1.4023	inositol hexaphosphate kinase 2
RAD51C	4.3e-06	1.4022	RAD51 homolog C (S. cerevisiae)
NA	2.79e-05	1.40202	NA
SLC44A2	0.0003875	1.40191	solute carrier family 44, member 2
PDGFD	5.19e-05	1.40183	platelet derived growth factor D
PHACTR2	0.0004182	1.4017	phosphatase and actin regulator 2
CENPI	9.7e-06	1.40168	centromere protein I
NA	3.56e-05	1.40156	NA
STAU2	0.0005275	1.40127	staufen, RNA binding protein, homolog 2 (Drosophila)
ZCCHC24	9.78e-05	1.40116	zinc finger, CCHC domain containing 24
ASB13	0.0005785	1.40107	ankyrin repeat and SOCS box-containing 13
MTMR4	8.91e-05	1.40094	myotubularin related protein 4
UCHL5	1.15e-05	1.40079	ubiquitin carboxyl-terminal hydrolase L5
SFRS12	0.0001382	1.40067	splicing factor, arginine/serine-rich 12
STAM2	0.0008003	1.40059	signal transducing adaptor molecule (SH3 domain and ITAM motif) 2
ZNF75D	6.53e-05	1.4005	zinc finger protein 75D
BBX	9e-07	1.40028	bobby sox homolog (Drosophila)
ANKS1A	1.58e-05	1.39965	ankyrin repeat and sterile alpha motif domain containing 1A
TPBG	8e-07	1.39964	trophoblast glycoprotein
MBD2	6e-07	1.3994	methyl-CpG binding domain protein 2
MED28	2.57e-05	1.39928	mediator complex subunit 28
HNRNPR	2.6e-05	1.39914	heterogeneous nuclear ribonucleoprotein R
RHOT2	4.77e-05	1.39891	ras homolog gene family, member T2
ATL3	0.0006022	1.39886	atlastin 3
HOXA11	0.0003043	1.39878	homeobox A11
ENPP2	0.0009758	1.39832	ectonucleotide pyrophosphatase/phosphodiesterase 2
C1orf79	0.0003289	1.3981	chromosome 1 open reading frame 79
NA	3.6e-05	1.39797	NA
COQ2	3e-07	1.39794	coenzyme Q2 homolog, prenyltransferase (yeast)
ACBD5	0.0001347	1.39789	acyl-Coenzyme A binding domain containing 5
SFRS12	1.8e-06	1.39761	splicing factor, arginine/serine-rich 12
ARMCX6	2.29e-05	1.39749	armadillo repeat containing, X-linked 6
NELL2	2.49e-05	1.39743	NEL-like 2 (chicken)
PSMB4	0.0003464	1.39731	proteasome (prosome, macropain) subunit, beta type, 4
TROVE2	6.3e-06	1.39706	TROVE domain family, member 2
PLS1	2.84e-05	1.39672	plastin 1 (I isoform)
C15orf23	3.67e-05	1.39664	chromosome 15 open reading frame 23
NY-SAR-48	0.0005095	1.39647	sarcoma antigen NY-SAR-48
CXorf39	0.0001008	1.39639	chromosome X open reading frame 39
SLC39A14	0.0001153	1.39607	solute carrier family 39 (zinc transporter), member 14
KIF2C	2e-07	1.39606	kinesin family member 2C
KIAA1712	0.0003782	1.39552	KIAA1712
SFXN4	0.0005331	1.39549	sideroflexin 4
GPR89B	9.66e-05	1.39511	G protein-coupled receptor 89B
ASH1L	0.0001795	1.39499	ash1 (absent, small, or homeotic)-like (Drosophila)
FSD1	0.0003725	1.3946	fibronectin type III and SPRY domain containing 1
NA	0.0009053	1.39433	NA
ITGB5	4.8e-06	1.39405	integrin, beta 5
MKKS	0.0002742	1.39387	McKusick-Kaufman syndrome
BAG1	1.59e-05	1.39382	BCL2-associated athanogene
TUG1	2.1e-06	1.3936	taurine upregulated gene 1
KCTD6	8.05e-05	1.39353	potassium channel tetramerisation domain containing 6
USP34	4.9e-06	1.39347	ubiquitin specific peptidase 34
NRP1	2.1e-06	1.39343	neuropilin 1
UBAC2	6.29e-05	1.39335	UBA domain containing 2
RAD9A	0.0009374	1.39323	RAD9 homolog A (S. pombe)
SERF2	0.0005018	1.39319	small EDRK-rich factor 2
ATP13A3	3e-07	1.39319	ATPase type 13A3
NA	0.0001065	1.39317	NA
PAPD4	0.0001316	1.39267	PAP associated domain containing 4
BAD	0.0008222	1.39253	BCL2-associated agonist of cell death
MLX	3.2e-06	1.39243	MAX-like protein X
NA	0.0001963	1.3921	NA
THEX1	0.0003508	1.39207	three prime histone mRNA exonuclease 1
GPR89B	2.11e-05	1.39196	G protein-coupled receptor 89B
MTERFD2	9.36e-05	1.39143	MTERF domain containing 2
METTL7A	4.2e-06	1.39094	methyltransferase like 7A
NA	5.62e-05	1.3909	NA
PVT1	0.00014	1.39087	Pvt1 oncogene homolog (mouse)
PSMD13	6.3e-06	1.3908	proteasome (prosome, macropain) 26S subunit, non-ATPase, 13
UTP14A	0.0001276	1.3907	UTP14, U3 small nucleolar ribonucleoprotein, homolog A (yeast)
ATP10D	0.0005694	1.39051	ATPase, class V, type 10D
HNRNPR	5.3e-06	1.39041	heterogeneous nuclear ribonucleoprotein R
TTC13	0.0002101	1.38991	tetratricopeptide repeat domain 13
ZNF75A	8.37e-05	1.38937	zinc finger protein 75a
MAP2K1	2.9e-06	1.38912	mitogen-activated protein kinase kinase 1
TROVE2	3.7e-05	1.38882	TROVE domain family, member 2
ZBTB10	0.0003416	1.38866	zinc finger and BTB domain containing 10
KAT2B	0.0003333	1.38801	K(lysine) acetyltransferase 2B
PWWP2A	0.0006897	1.38799	PWWP domain containing 2A
SFRS12IP1	6e-06	1.38789	SFRS12-interacting protein 1
C9orf5	1.77e-05	1.38777	chromosome 9 open reading frame 5
STX6	4.92e-05	1.38767	syntaxin 6
LRRC8B	0.0001184	1.38763	leucine rich repeat containing 8 family, member B
C1orf109	0.0007013	1.38756	chromosome 1 open reading frame 109
GALNT3	0.0003251	1.38709	UDP-N-acetyl-alpha-D-galactosamine:polypeptide N-acetylgalactosaminyltransferase 3 (GalNAc-T3)
TMEM97	4e-07	1.38706	transmembrane protein 97
APPL1	4.33e-05	1.38704	adaptor protein, phosphotyrosine interaction, PH domain and leucine zipper containing 1
NA	0.0003847	1.38665	NA
PRKD3	0.0002386	1.38644	protein kinase D3
ABAT	4.56e-05	1.38636	4-aminobutyrate aminotransferase
PHACTR2	0.0001795	1.38611	phosphatase and actin regulator 2
CANT1	3.73e-05	1.3859	calcium activated nucleotidase 1
NA	6.53e-05	1.3858	NA
IFFO	0.0005572	1.38575	intermediate filament family orphan
AKAP8	5.92e-05	1.38564	A kinase (PRKA) anchor protein 8
HTRA1	1.01e-05	1.38558	HtrA serine peptidase 1
NA	0.0003598	1.38547	NA
ING3	7.52e-05	1.38514	inhibitor of growth family, member 3
SLC25A38	7.23e-05	1.38511	solute carrier family 25, member 38
CPT1B	0.0006906	1.38473	carnitine palmitoyltransferase 1B (muscle)
TPST1	9.25e-05	1.38469	tyrosylprotein sulfotransferase 1
EIF2AK2	3.6e-06	1.38466	eukaryotic translation initiation factor 2-alpha kinase 2
DDAH2	0.0004908	1.38462	dimethylarginine dimethylaminohydrolase 2
NA	3.2e-05	1.38457	NA
NA	0.0002935	1.38426	NA
R3HCC1	1.5e-06	1.38419	R3H domain and coiled-coil containing 1
GFM1	3.74e-05	1.38412	G elongation factor, mitochondrial 1
NR2C2	0.0002135	1.38401	nuclear receptor subfamily 2, group C, member 2
EFR3A	0.0002446	1.38384	EFR3 homolog A (S. cerevisiae)
TBCB	0.0001098	1.38363	tubulin folding cofactor B
ARF6	1.4e-06	1.38291	ADP-ribosylation factor 6
SOX2	0.0001171	1.38286	SRY (sex determining region Y)-box 2
SCYL1	0.0002604	1.38273	SCY1-like 1 (S. cerevisiae)
CDC42SE2	0.0006669	1.38269	CDC42 small effector 2
RUNDC3B	5.4e-06	1.38247	RUN domain containing 3B
EFNA5	9.04e-05	1.38236	ephrin-A5
RALGPS2	1.23e-05	1.38231	Ral GEF with PH domain and SH3 binding motif 2
SAE1	2.5e-06	1.38212	SUMO1 activating enzyme subunit 1
C8orf83	1.1e-05	1.38203	chromosome 8 open reading frame 83
NA	1.51e-05	1.38193	NA
LYRM4	2.7e-05	1.38193	LYR motif containing 4
TGFBR3	2.2e-06	1.38192	transforming growth factor, beta receptor III
SALL1	0.0005326	1.38191	sal-like 1 (Drosophila)
TTC27	0.0004521	1.38183	tetratricopeptide repeat domain 27
ZZZ3	0.000173	1.38178	zinc finger, ZZ-type containing 3
KLHL7	5.21e-05	1.38177	kelch-like 7 (Drosophila)
NA	0.0007908	1.3816	NA
SAE1	1.2e-06	1.38134	SUMO1 activating enzyme subunit 1
GPRC5B	0.0004196	1.38124	G protein-coupled receptor, family C, group 5, member B
ANKRD32	7e-07	1.3812	ankyrin repeat domain 32
NUCKS1	5.66e-05	1.38119	nuclear casein kinase and cyclin-dependent kinase substrate 1
RNFT2	0.0002678	1.38115	ring finger protein, transmembrane 2
KIAA1604	0.0001096	1.38111	KIAA1604 protein
NA	8.12e-05	1.38106	NA
GNPTG	0.0001661	1.38088	N-acetylglucosamine-1-phosphate transferase, gamma subunit
FIGN	0.0003188	1.38037	fidgetin
CA5BL	0.0006888	1.38027	carbonic anhydrase VB-like
NFIB	0.000516	1.3802	nuclear factor I/B
SYNJ2	2.22e-05	1.38001	synaptojanin 2
C8orf59	0.0001052	1.37977	chromosome 8 open reading frame 59
LGR4	0.000112	1.37971	leucine-rich repeat-containing G protein-coupled receptor 4
GDE1	2.8e-06	1.37953	glycerophosphodiester phosphodiesterase 1
RALGPS2	1.51e-05	1.37942	Ral GEF with PH domain and SH3 binding motif 2
LRRC37B2	2.06e-05	1.37887	leucine rich repeat containing 37, member B2
ACOT9	4.33e-05	1.37882	acyl-CoA thioesterase 9
NUCKS1	7.72e-05	1.3788	nuclear casein kinase and cyclin-dependent kinase substrate 1
TROVE2	0.000154	1.3788	TROVE domain family, member 2
RGMB	1.28e-05	1.37876	RGM domain family, member B
USP34	0.0002135	1.37876	ubiquitin specific peptidase 34
PPP6C	2.61e-05	1.37842	protein phosphatase 6, catalytic subunit
NFIB	6.9e-06	1.37831	nuclear factor I/B
IQCE	0.0005933	1.37803	IQ motif containing E
PPP1CB	5.51e-05	1.37802	protein phosphatase 1, catalytic subunit, beta isoform
LOC203547	3.1e-06	1.37738	hypothetical protein LOC203547
PRR14	1.06e-05	1.37737	proline rich 14
PIP4K2B	0.0005685	1.37708	phosphatidylinositol-5-phosphate 4-kinase, type II, beta
MOV10	2.48e-05	1.37686	Mov10, Moloney leukemia virus 10, homolog (mouse)
NVL	6.17e-05	1.37677	nuclear VCP-like
FAM13A1	0.0001472	1.37673	family with sequence similarity 13, member A1
PQLC3	0.0001439	1.37666	PQ loop repeat containing 3
SLC25A40	0.0002714	1.37649	solute carrier family 25, member 40
WDR67	0.0003465	1.37645	WD repeat domain 67
SCAND3	0.0002823	1.37643	SCAN domain containing 3
ONECUT2	0.0001315	1.37611	one cut homeobox 2
MFAP2	0.0001276	1.37609	microfibrillar-associated protein 2
GABARAPL3	9.5e-06	1.37606	GABA(A) receptors associated protein like 3 (pseudogene)
PEA15	0.0003281	1.37592	phosphoprotein enriched in astrocytes 15
SDF2L1	2.1e-06	1.37574	stromal cell-derived factor 2-like 1
C14orf100	1.26e-05	1.37556	chromosome 14 open reading frame 100
ACADM	0.0005148	1.37547	acyl-Coenzyme A dehydrogenase, C-4 to C-12 straight chain
CCNL2	1.51e-05	1.37534	cyclin L2
ETF1	< 1e-07	1.37505	eukaryotic translation termination factor 1
FAM55C	0.0003955	1.37505	family with sequence similarity 55, member C
PBX3	0.0004411	1.37478	pre-B-cell leukemia homeobox 3
NEO1	4.67e-05	1.37478	neogenin homolog 1 (chicken)
DPP8	3.79e-05	1.37427	dipeptidyl-peptidase 8
LRPPRC	8e-07	1.37349	leucine-rich PPR-motif containing
FAR2	0.0004077	1.37325	fatty acyl CoA reductase 2
SMUG1	0.0008461	1.37302	single-strand-selective monofunctional uracil-DNA glycosylase 1
BCL10	8.72e-05	1.37228	B-cell CLL/lymphoma 10
FAM13A1	5.79e-05	1.37221	family with sequence similarity 13, member A1
GPX3	0.0002054	1.37197	glutathione peroxidase 3 (plasma)
CHD2	6.16e-05	1.37162	chromodomain helicase DNA binding protein 2
C10orf118	7.8e-05	1.37142	chromosome 10 open reading frame 118
GALNT12	0.0002115	1.37118	UDP-N-acetyl-alpha-D-galactosamine:polypeptide N-acetylgalactosaminyltransferase 12 (GalNAc-T12)
SPATA6	0.0003778	1.37116	spermatogenesis associated 6
CGGBP1	5.9e-06	1.37103	CGG triplet repeat binding protein 1
FAM179B	0.000298	1.371	family with sequence similarity 179, member B
EIF1AD	2.99e-05	1.37099	eukaryotic translation initiation factor 1A domain containing
C7orf60	0.0004178	1.37084	chromosome 7 open reading frame 60
SWAP70	2.74e-05	1.37082	SWAP-70 protein
ZNF283	0.0006526	1.3708	zinc finger protein 283
IFFO	0.0001073	1.37076	intermediate filament family orphan
NA	0.0002448	1.37071	NA
PPIL1	0.0002043	1.37042	peptidylprolyl isomerase (cyclophilin)-like 1
PBXIP1	0.0007693	1.37024	pre-B-cell leukemia homeobox interacting protein 1
SERTAD2	4.1e-05	1.37018	SERTA domain containing 2
ZWINT	5.9e-06	1.37011	ZW10 interactor
UFD1L	4e-07	1.37006	ubiquitin fusion degradation 1 like (yeast)
CENPO	1e-06	1.37003	centromere protein O
CHRM3	0.000365	1.36972	cholinergic receptor, muscarinic 3
PNPLA8	0.0002008	1.36949	patatin-like phospholipase domain containing 8
CXorf39	5e-07	1.36935	chromosome X open reading frame 39
CCDC126	0.0005133	1.36884	coiled-coil domain containing 126
GSTP1	1.18e-05	1.3684	glutathione S-transferase pi 1
C10orf104	1.4e-06	1.36839	chromosome 10 open reading frame 104
RAB11FIP2	0.0001538	1.36836	RAB11 family interacting protein 2 (class I)
KPTN	1.91e-05	1.36821	kaptin (actin binding protein)
CCDC132	0.0002052	1.36787	coiled-coil domain containing 132
FBXO10	0.0003052	1.36772	F-box protein 10
FXR1	0.0002921	1.36766	fragile X mental retardation, autosomal homolog 1
CASD1	0.0005792	1.36763	CAS1 domain containing 1
HES6	0.0008778	1.36757	hairy and enhancer of split 6 (Drosophila)
FBXO34	5.41e-05	1.36738	F-box protein 34
CNTNAP2	0.0005696	1.36733	contactin associated protein-like 2
TBCB	0.0005462	1.36719	tubulin folding cofactor B
C6orf151	0.0003056	1.36703	chromosome 6 open reading frame 151
PUSL1	0.0001748	1.3669	pseudouridylate synthase-like 1
SNHG1	8.27e-05	1.36689	small nucleolar RNA host gene 1 (non-protein coding)
ZMYND11	6.18e-05	1.36672	zinc finger, MYND domain containing 11
AURKAIP1	1.96e-05	1.36663	aurora kinase A interacting protein 1
CAPRIN1	2e-07	1.36659	cell cycle associated protein 1
KLHL14	7.6e-05	1.36608	kelch-like 14 (Drosophila)
DBP	2.39e-05	1.36579	D site of albumin promoter (albumin D-box) binding protein
DDX6	7.2e-06	1.36555	DEAD (Asp-Glu-Ala-Asp) box polypeptide 6
NRXN3	0.0007785	1.36518	neurexin 3
NA	0.0008627	1.36508	NA
CA12	0.0002877	1.36481	carbonic anhydrase XII
CSGLCA-T	8.49e-05	1.36447	chondroitin sulfate glucuronyltransferase
ALKBH7	3.22e-05	1.36443	alkB, alkylation repair homolog 7 (E. coli)
ZC3H13	7.7e-06	1.3643	zinc finger CCCH-type containing 13
C1orf123	1e-07	1.36419	chromosome 1 open reading frame 123
ZNF383	0.0001371	1.36393	zinc finger protein 383
ENPP2	2.23e-05	1.36393	ectonucleotide pyrophosphatase/phosphodiesterase 2
BNIP1	0.000171	1.3638	BCL2/adenovirus E1B 19kDa interacting protein 1
ZFAND2B	0.000121	1.36363	zinc finger, AN1-type domain 2B
SAR1A	3.8e-06	1.36354	SAR1 gene homolog A (S. cerevisiae)
YPEL5	1.72e-05	1.36349	yippee-like 5 (Drosophila)
NA	0.0003928	1.36298	NA
STYXL1	0.0006797	1.36297	serine/threonine/tyrosine interacting-like 1
RNASEH2A	8.2e-05	1.36287	ribonuclease H2, subunit A
UBE2W	0.000208	1.36274	ubiquitin-conjugating enzyme E2W (putative)
SNX11	0.0001245	1.36246	sorting nexin 11
SAT2	0.000124	1.36221	spermidine/spermine N1-acetyltransferase family member 2
CNDP2	3.69e-05	1.36204	CNDP dipeptidase 2 (metallopeptidase M20 family)
MED21	0.0001085	1.36172	mediator complex subunit 21
NCAM1	0.0009675	1.36163	neural cell adhesion molecule 1
NUPL2	5.61e-05	1.36136	nucleoporin like 2
FTSJ1	2.82e-05	1.36135	FtsJ homolog 1 (E. coli)
MLLT6	0.0009173	1.3612	myeloid/lymphoid or mixed-lineage leukemia (trithorax homolog, Drosophila); translocated to, 6
VPS24	0.0001363	1.36097	vacuolar protein sorting 24 homolog (S. cerevisiae)
IFI6	0.0004519	1.36095	interferon, alpha-inducible protein 6
GPR89A	2.4e-06	1.36078	G protein-coupled receptor 89A
DNAJC8	0.0007781	1.36078	DnaJ (Hsp40) homolog, subfamily C, member 8
USP15	0.0003919	1.36077	ubiquitin specific peptidase 15
TRIAP1	4e-07	1.36068	TP53 regulated inhibitor of apoptosis 1
FAM178A	0.0003927	1.3606	family with sequence similarity 178, member A
STYXL1	7.84e-05	1.36034	serine/threonine/tyrosine interacting-like 1
STYXL1	0.0002451	1.36004	serine/threonine/tyrosine interacting-like 1
MRPL48	0.0001155	1.3599	mitochondrial ribosomal protein L48
GOSR2	4.79e-05	1.35985	golgi SNAP receptor complex member 2
TMEM38B	0.0007858	1.35965	transmembrane protein 38B
CRBN	5.37e-05	1.35938	cereblon
CCNG2	3.6e-06	1.35933	cyclin G2
ISYNA1	6.1e-05	1.35863	myo-inositol 1-phosphate synthase A1
TBCB	2.4e-06	1.35862	tubulin folding cofactor B
C1orf21	4.2e-06	1.35854	chromosome 1 open reading frame 21
MTMR2	2.99e-05	1.35849	myotubularin related protein 2
HGSNAT	0.0001634	1.35836	heparan-alpha-glucosaminide N-acetyltransferase
RUFY1	0.0001234	1.35806	RUN and FYVE domain containing 1
FH	7.75e-05	1.35775	fumarate hydratase
NA	0.0001964	1.35765	NA
NA	1.7e-06	1.35741	NA
NA	0.0002164	1.35741	NA
KIAA0391	3.34e-05	1.3573	KIAA0391
SLC36A4	0.0004826	1.35702	solute carrier family 36 (proton/amino acid symporter), member 4
PHF14	0.0001192	1.35683	PHD finger protein 14
TSHZ1	1.71e-05	1.35682	teashirt zinc finger homeobox 1
CAB39	4.24e-05	1.35682	calcium binding protein 39
REV1	8.6e-06	1.35656	REV1 homolog (S. cerevisiae)
PHTF2	0.0008291	1.3564	putative homeodomain transcription factor 2
SPG11	0.0004076	1.35636	spastic paraplegia 11 (autosomal recessive)
MANBAL	1.3e-06	1.35596	mannosidase, beta A, lysosomal-like
KDELR2	1.3e-06	1.3558	KDEL (Lys-Asp-Glu-Leu) endoplasmic reticulum protein retention receptor 2
SYNE2	0.0001412	1.3557	spectrin repeat containing, nuclear envelope 2
C5orf28	0.0002646	1.35565	chromosome 5 open reading frame 28
SLC44A5	0.0004373	1.35563	solute carrier family 44, member 5
ADAM9	0.0002716	1.35489	ADAM metallopeptidase domain 9 (meltrin gamma)
GINS3	4.39e-05	1.3548	GINS complex subunit 3 (Psf3 homolog)
ANKRD9	6.41e-05	1.35459	ankyrin repeat domain 9
PRKRIP1	2.54e-05	1.35446	PRKR interacting protein 1 (IL11 inducible)
ATP5SL	9.1e-06	1.35435	ATP5S-like
ADAM9	0.0001499	1.35419	ADAM metallopeptidase domain 9 (meltrin gamma)
MKNK2	2.5e-05	1.35404	MAP kinase interacting serine/threonine kinase 2
SSU72	1.04e-05	1.35397	SSU72 RNA polymerase II CTD phosphatase homolog (S. cerevisiae)
SOX2	0.0002335	1.35386	SRY (sex determining region Y)-box 2
C16orf5	0.0003845	1.35372	chromosome 16 open reading frame 5
COMTD1	0.0001265	1.35366	catechol-O-methyltransferase domain containing 1
SF3B3	7.1e-06	1.35356	splicing factor 3b, subunit 3, 130kDa
EED	3e-07	1.35354	embryonic ectoderm development
SLC11A2	5.72e-05	1.3535	solute carrier family 11 (proton-coupled divalent metal ion transporters), member 2
CHKB	0.0003905	1.35343	choline kinase beta
DBNDD2	0.0008049	1.35328	dysbindin (dystrobrevin binding protein 1) domain containing 2
GAMT	1.29e-05	1.3532	guanidinoacetate N-methyltransferase
DDAH2	0.0005507	1.35302	dimethylarginine dimethylaminohydrolase 2
MRPS28	3.12e-05	1.353	mitochondrial ribosomal protein S28
LOC554203	0.0004306	1.35196	hypothetical LOC554203
C9orf40	7.72e-05	1.35182	chromosome 9 open reading frame 40
IKIP	0.000308	1.35176	IKK interacting protein
EFNB3	6.51e-05	1.35166	ephrin-B3
PPP1R10	3.45e-05	1.35163	protein phosphatase 1, regulatory (inhibitor) subunit 10
EIF2B4	5e-07	1.35128	eukaryotic translation initiation factor 2B, subunit 4 delta, 67kDa
CLEC3B	0.0009253	1.35107	C-type lectin domain family 3, member B
RBM14	4.52e-05	1.35098	RNA binding motif protein 14
PRPF18	0.0001199	1.35098	PRP18 pre-mRNA processing factor 18 homolog (S. cerevisiae)
C14orf119	1.31e-05	1.35094	chromosome 14 open reading frame 119
SGSH	0.0007094	1.35057	N-sulfoglucosamine sulfohydrolase
PCGF3	1.85e-05	1.35053	polycomb group ring finger 3
LPIN1	7.22e-05	1.35051	lipin 1
NA	0.0001009	1.35043	NA
TGFBR3	8.02e-05	1.35034	transforming growth factor, beta receptor III
STK11IP	0.0008317	1.35031	serine/threonine kinase 11 interacting protein
EID1	0.000183	1.35028	EP300 interacting inhibitor of differentiation 1
DRG2	1.26e-05	1.35016	developmentally regulated GTP binding protein 2
CBLB	0.0009633	1.35001	Cas-Br-M (murine) ecotropic retroviral transforming sequence b
TMEM97	3.88e-05	1.34997	transmembrane protein 97
GBAP	0.0002182	1.34992	glucosidase, beta; acid, pseudogene
SP3	0.0007742	1.34991	Sp3 transcription factor
SPATS2	0.0001104	1.34983	spermatogenesis associated, serine-rich 2
TCTN3	6.4e-06	1.34977	tectonic family member 3
ZNF45	0.0003586	1.34967	zinc finger protein 45
KIAA1219	0.0009105	1.3495	KIAA1219
SFRS12IP1	0.0002904	1.34878	SFRS12-interacting protein 1
C7orf31	0.0005114	1.34875	chromosome 7 open reading frame 31
INO80C	7e-06	1.34872	INO80 complex subunit C
PRPSAP1	5.8e-06	1.3484	phosphoribosyl pyrophosphate synthetase-associated protein 1
HOXC6	0.0009531	1.34833	homeobox C6
PSME1	9.7e-06	1.34828	proteasome (prosome, macropain) activator subunit 1 (PA28 alpha)
ANXA7	5e-07	1.34824	annexin A7
PVRL2	3.4e-06	1.34823	poliovirus receptor-related 2 (herpesvirus entry mediator B)
ITPRIPL1	0.000752	1.34812	inositol 1,4,5-triphosphate receptor interacting protein-like 1
RPS6KB2	0.0001383	1.34791	ribosomal protein S6 kinase, 70kDa, polypeptide 2
BATF3	0.0005007	1.3476	basic leucine zipper transcription factor, ATF-like 3
NA	0.0006853	1.34734	NA
TDG	0.000206	1.34732	thymine-DNA glycosylase
TBC1D1	0.0003069	1.34724	TBC1 (tre-2/USP6, BUB2, cdc16) domain family, member 1
GLB1L2	0.0007611	1.3471	galactosidase, beta 1-like 2
THUMPD1	0.0003829	1.34699	THUMP domain containing 1
ACBD5	0.0001607	1.34693	acyl-Coenzyme A binding domain containing 5
ZNF473	2.54e-05	1.34678	zinc finger protein 473
ECD	0.0008459	1.34662	ecdysoneless homolog (Drosophila)
CCNG2	4.83e-05	1.34649	cyclin G2
CHKA	0.0003455	1.34647	choline kinase alpha
FLJ32810	1.48e-05	1.34615	hypothetical protein FLJ32810
RYK	0.0001684	1.34593	RYK receptor-like tyrosine kinase
TRMT12	0.0008055	1.34545	tRNA methyltransferase 12 homolog (S. cerevisiae)
TFE3	5.91e-05	1.34537	transcription factor binding to IGHM enhancer 3
RHOT2	8.3e-06	1.34531	ras homolog gene family, member T2
PTS	1e-06	1.34527	6-pyruvoyltetrahydropterin synthase
TCTN3	3.76e-05	1.34511	tectonic family member 3
RAB24	2.8e-06	1.34498	RAB24, member RAS oncogene family
KIF14	7.8e-05	1.3449	kinesin family member 14
NUCKS1	2.42e-05	1.34437	nuclear casein kinase and cyclin-dependent kinase substrate 1
NA	2.48e-05	1.34433	NA
STX8	0.0002853	1.34419	syntaxin 8
ARF6	0.0001839	1.34362	ADP-ribosylation factor 6
CAMSAP1L1	0.0001468	1.34361	calmodulin regulated spectrin-associated protein 1-like 1
KPNA2	6e-07	1.34342	karyopherin alpha 2 (RAG cohort 1, importin alpha 1)
ZNF107	0.0004769	1.34336	zinc finger protein 107
PLDN	0.0003901	1.3431	pallidin homolog (mouse)
TTMA	0.0005131	1.34277	two transmembrane domain family member A
DALRD3	1.48e-05	1.34244	DALR anticodon binding domain containing 3
FLJ39632	1.54e-05	1.34244	hypothetical LOC642477
CNN2	2.1e-06	1.34242	calponin 2
SETD1B	2.82e-05	1.34242	SET domain containing 1B
POLR3B	3.19e-05	1.34241	polymerase (RNA) III (DNA directed) polypeptide B
RING1	9.05e-05	1.34241	ring finger protein 1
TOM1L2	0.0006956	1.34224	target of myb1-like 2 (chicken)
NR2C1	6.08e-05	1.34199	nuclear receptor subfamily 2, group C, member 1
ISG20L2	3.79e-05	1.34197	interferon stimulated exonuclease gene 20kDa-like 2
GNB1	9e-07	1.34155	guanine nucleotide binding protein (G protein), beta polypeptide 1
TRIB2	8.2e-05	1.34129	tribbles homolog 2 (Drosophila)
NA	0.0004968	1.34127	NA
HSPB1	0.0002687	1.34118	heat shock 27kDa protein 1
PPP6C	5e-06	1.34095	protein phosphatase 6, catalytic subunit
TOMM20	9.75e-05	1.34089	translocase of outer mitochondrial membrane 20 homolog (yeast)
GEMIN7	0.0001789	1.34085	gem (nuclear organelle) associated protein 7
NA	8.9e-06	1.3404	NA
RSU1	3.3e-06	1.34037	Ras suppressor protein 1
NA	0.0004085	1.34027	NA
CRISPLD1	0.0002918	1.3402	cysteine-rich secretory protein LCCL domain containing 1
C17orf63	6.3e-05	1.33994	chromosome 17 open reading frame 63
LIG4	0.0006317	1.33994	ligase IV, DNA, ATP-dependent
C2CD3	0.0003611	1.33989	C2 calcium-dependent domain containing 3
DCI	8.9e-06	1.33984	dodecenoyl-Coenzyme A delta isomerase (3,2 trans-enoyl-Coenzyme A isomerase)
C15orf57	0.0005458	1.33979	chromosome 15 open reading frame 57
TET3	0.0001251	1.33935	tet oncogene family member 3
DDB2	0.0004753	1.33868	damage-specific DNA binding protein 2, 48kDa
RPL10	0.0003637	1.3383	ribosomal protein L10
ATP13A3	0.0009353	1.33825	ATPase type 13A3
KIT	0.0002188	1.33823	v-kit Hardy-Zuckerman 4 feline sarcoma viral oncogene homolog
NR1H2	0.0002618	1.33797	nuclear receptor subfamily 1, group H, member 2
USP38	0.0001966	1.33753	ubiquitin specific peptidase 38
EFNA5	5.54e-05	1.33736	ephrin-A5
TWF1	0.0001994	1.33733	twinfilin, actin-binding protein, homolog 1 (Drosophila)
C12orf48	0.0002737	1.33712	chromosome 12 open reading frame 48
GALE	0.0001027	1.33712	UDP-galactose-4-epimerase
SH3GLB1	2.01e-05	1.33708	SH3-domain GRB2-like endophilin B1
NA	0.000921	1.33701	NA
TK1	0.0004174	1.33697	thymidine kinase 1, soluble
C11orf46	0.0007279	1.33637	chromosome 11 open reading frame 46
MED28	2.01e-05	1.33625	mediator complex subunit 28
ZNF140	0.0009309	1.33619	zinc finger protein 140
NA	1.04e-05	1.33576	NA
MBD4	0.0002377	1.3357	methyl-CpG binding domain protein 4
C19orf42	6e-07	1.33564	chromosome 19 open reading frame 42
DOM3Z	2.4e-05	1.33554	dom-3 homolog Z (C. elegans)
CEP78	0.0007709	1.33552	centrosomal protein 78kDa
ACLY	2e-07	1.33541	ATP citrate lyase
USP38	3.3e-06	1.33526	ubiquitin specific peptidase 38
NA	0.0003185	1.33506	NA
NA	5e-06	1.3349	NA
RAB32	2.3e-06	1.33479	RAB32, member RAS oncogene family
CENPN	1.2e-05	1.33478	centromere protein N
RBM4	4.46e-05	1.33463	RNA binding motif protein 4
NA	0.0002884	1.33455	NA
TRIP10	0.0006455	1.33451	thyroid hormone receptor interactor 10
SNHG6	4e-07	1.33439	small nucleolar RNA host gene 6 (non-protein coding)
UCK1	0.000328	1.33416	uridine-cytidine kinase 1
ULK2	0.0005941	1.33408	unc-51-like kinase 2 (C. elegans)
CLCN3	4.9e-06	1.33393	chloride channel 3
BLVRB	0.0004338	1.33386	biliverdin reductase B (flavin reductase (NADPH))
TBC1D24	0.0007014	1.33355	TBC1 domain family, member 24
FAM105B	5.08e-05	1.33349	family with sequence similarity 105, member B
SEPW1	1.51e-05	1.33335	selenoprotein W, 1
BBX	0.0001554	1.33331	bobby sox homolog (Drosophila)
GADD45G	0.0007474	1.33314	growth arrest and DNA-damage-inducible, gamma
EIF2B4	4.14e-05	1.33283	eukaryotic translation initiation factor 2B, subunit 4 delta, 67kDa
RAPH1	0.0003491	1.33273	Ras association (RalGDS/AF-6) and pleckstrin homology domains 1
GGCX	0.0008956	1.33264	gamma-glutamyl carboxylase
NA	0.0001196	1.33255	NA
VPS13C	0.000227	1.33248	vacuolar protein sorting 13 homolog C (S. cerevisiae)
GPR108	0.0006465	1.3324	G protein-coupled receptor 108
HNRPDL	< 1e-07	1.33238	heterogeneous nuclear ribonucleoprotein D-like
SLU7	5e-07	1.33231	SLU7 splicing factor homolog (S. cerevisiae)
GEMIN8	0.0006432	1.33164	gem (nuclear organelle) associated protein 8
GAPVD1	0.0001072	1.33118	GTPase activating protein and VPS9 domains 1
RGMB	5.68e-05	1.33113	RGM domain family, member B
CITED2	0.0003885	1.33107	Cbp/p300-interacting transactivator, with Glu/Asp-rich carboxy-terminal domain, 2
BRF2	0.0001961	1.33094	BRF2, subunit of RNA polymerase III transcription initiation factor, BRF1-like
MAD2L1	0.0001494	1.33086	MAD2 mitotic arrest deficient-like 1 (yeast)
CD58	0.0001763	1.33055	CD58 molecule
TIFA	0.0002017	1.33042	TRAF-interacting protein with forkhead-associated domain
WAC	3e-07	1.33013	WW domain containing adaptor with coiled-coil
SLC4A7	0.0005527	1.33008	solute carrier family 4, sodium bicarbonate cotransporter, member 7
NA	0.0002639	1.33007	NA
ABAT	0.0002522	1.33003	4-aminobutyrate aminotransferase
TMCC1	6.95e-05	1.32958	transmembrane and coiled-coil domain family 1
KIAA0020	5e-07	1.32951	KIAA0020
POLR2L	9.41e-05	1.32943	polymerase (RNA) II (DNA directed) polypeptide L, 7.6kDa
SLC17A5	2.22e-05	1.32919	solute carrier family 17 (anion/sugar transporter), member 5
NA	3.5e-06	1.32906	NA
DLGAP5	5.79e-05	1.32881	discs, large (Drosophila) homolog-associated protein 5
CTDSPL	0.0001595	1.32857	CTD (carboxy-terminal domain, RNA polymerase II, polypeptide A) small phosphatase-like
C5orf22	3.14e-05	1.3285	chromosome 5 open reading frame 22
GPR89B	8.55e-05	1.32828	G protein-coupled receptor 89B
GTF3C3	0.0001724	1.32817	general transcription factor IIIC, polypeptide 3, 102kDa
NA	0.0003421	1.32815	NA
DNM1	0.0001557	1.32806	dynamin 1
KIAA1033	4.14e-05	1.32766	KIAA1033
CLN3	0.0008882	1.32736	ceroid-lipofuscinosis, neuronal 3
GINS3	1.04e-05	1.32727	GINS complex subunit 3 (Psf3 homolog)
BNIP1	0.0003637	1.32716	BCL2/adenovirus E1B 19kDa interacting protein 1
SLC33A1	5e-06	1.32674	solute carrier family 33 (acetyl-CoA transporter), member 1
ATG5	4.57e-05	1.3267	ATG5 autophagy related 5 homolog (S. cerevisiae)
JAG2	0.0005197	1.32655	jagged 2
FLJ90757	0.0007163	1.32651	hypothetical protein LOC440465
FRAS1	0.0006849	1.32643	Fraser syndrome 1
HMG2L1	7.39e-05	1.32637	high-mobility group protein 2-like 1
ACACA	6.89e-05	1.32578	acetyl-Coenzyme A carboxylase alpha
TMEM8	0.0003295	1.32573	transmembrane protein 8 (five membrane-spanning domains)
EIF2AK2	2.51e-05	1.32549	eukaryotic translation initiation factor 2-alpha kinase 2
PILRB	3.34e-05	1.32547	paired immunoglobin-like type 2 receptor beta
KIAA0753	0.0007101	1.3253	KIAA0753
HMG20B	0.0002449	1.32526	high-mobility group 20B
TK1	0.0004598	1.32523	thymidine kinase 1, soluble
NA	3.48e-05	1.32515	NA
ZFYVE21	2.07e-05	1.32487	zinc finger, FYVE domain containing 21
SMUG1	9.45e-05	1.32486	single-strand-selective monofunctional uracil-DNA glycosylase 1
CEP350	0.0005982	1.32473	centrosomal protein 350kDa
TSPAN12	0.0006757	1.32446	tetraspanin 12
ZC3H11A	5.85e-05	1.32445	zinc finger CCCH-type containing 11A
HNRNPR	0.00051	1.32436	heterogeneous nuclear ribonucleoprotein R
CUGBP2	8e-06	1.3243	CUG triplet repeat, RNA binding protein 2
DST	1.36e-05	1.32417	dystonin
MED23	0.0009004	1.32409	mediator complex subunit 23
HNRPDL	9.8e-06	1.32399	heterogeneous nuclear ribonucleoprotein D-like
SAMD9	5.52e-05	1.3238	sterile alpha motif domain containing 9
ANLN	6.5e-06	1.32349	anillin, actin binding protein
CHRM3	0.0001756	1.32342	cholinergic receptor, muscarinic 3
RAP2A	7.46e-05	1.32338	RAP2A, member of RAS oncogene family
ATF1	0.0002519	1.3231	activating transcription factor 1
STAG1	0.0001394	1.32305	stromal antigen 1
ANLN	0.0001907	1.32305	anillin, actin binding protein
PKNOX1	0.000282	1.32288	PBX/knotted 1 homeobox 1
RNF150	0.0002254	1.32257	ring finger protein 150
MED28	0.0001635	1.32256	mediator complex subunit 28
CHMP4A	0.000407	1.32253	chromatin modifying protein 4A
RNF4	2.62e-05	1.3222	ring finger protein 4
HMG2L1	6.36e-05	1.32158	high-mobility group protein 2-like 1
RASSF8	0.0006683	1.32153	Ras association (RalGDS/AF-6) domain family (N-terminal) member 8
C14orf147	0.0001627	1.32124	chromosome 14 open reading frame 147
DMN	5.06e-05	1.32099	desmuslin
DSE	2.31e-05	1.32084	dermatan sulfate epimerase
TMEM87A	7.28e-05	1.32075	transmembrane protein 87A
NA	9.9e-06	1.32049	NA
RAPH1	4.54e-05	1.32041	Ras association (RalGDS/AF-6) and pleckstrin homology domains 1
CAPRIN1	3.1e-06	1.32028	cell cycle associated protein 1
FXR1	6.8e-06	1.32005	fragile X mental retardation, autosomal homolog 1
SLC35E1	0.0004261	1.31985	solute carrier family 35, member E1
ABHD4	0.0006953	1.31971	abhydrolase domain containing 4
NA	6.12e-05	1.31937	NA
SLC11A2	0.0002844	1.31918	solute carrier family 11 (proton-coupled divalent metal ion transporters), member 2
MRPL54	0.0001887	1.31899	mitochondrial ribosomal protein L54
CXorf15	2.7e-06	1.31894	chromosome X open reading frame 15
NA	6e-07	1.3189	NA
ZEB1	7.27e-05	1.31835	zinc finger E-box binding homeobox 1
SAR1A	0.0007496	1.31821	SAR1 gene homolog A (S. cerevisiae)
NCOA6	4.3e-05	1.31814	nuclear receptor coactivator 6
ARNT	0.0002285	1.31812	aryl hydrocarbon receptor nuclear translocator
PANX1	4.82e-05	1.31802	pannexin 1
PRRG4	0.000215	1.31799	proline rich Gla (G-carboxyglutamic acid) 4 (transmembrane)
TM2D1	0.000824	1.31791	TM2 domain containing 1
PDCD4	0.0001159	1.3176	programmed cell death 4 (neoplastic transformation inhibitor)
TOR1AIP1	4.3e-06	1.3175	torsin A interacting protein 1
CRLF3	0.0002203	1.31745	cytokine receptor-like factor 3
KIAA0196	1.62e-05	1.3173	KIAA0196
DERL2	9.2e-06	1.31724	Der1-like domain family, member 2
TMEM30A	3.37e-05	1.31723	transmembrane protein 30A
SLC39A4	0.0002364	1.31699	solute carrier family 39 (zinc transporter), member 4
TCF7L2	0.0003337	1.31694	transcription factor 7-like 2 (T-cell specific, HMG-box)
BMI1	4.95e-05	1.31674	BMI1 polycomb ring finger oncogene
ZNF638	5.4e-06	1.31668	zinc finger protein 638
UTP14A	4.55e-05	1.31637	UTP14, U3 small nucleolar ribonucleoprotein, homolog A (yeast)
SYNGR2	0.0002046	1.31577	synaptogyrin 2
SNX24	0.0001019	1.31549	sorting nexin 24
TUG1	0.000167	1.31521	taurine upregulated gene 1
HOXC6	1.74e-05	1.3152	homeobox C6
NSMCE2	0.0004515	1.31512	non-SMC element 2, MMS21 homolog (S. cerevisiae)
ZNF638	1.5e-06	1.3146	zinc finger protein 638
PNKP	0.0002123	1.31455	polynucleotide kinase 3@#$%&-phosphatase
SORT1	0.0001814	1.31444	sortilin 1
PAPSS2	8.66e-05	1.31404	3@#$%&-phosphoadenosine 5@#$%&-phosphosulfate synthase 2
MRPL49	9.31e-05	1.314	mitochondrial ribosomal protein L49
ZNF367	0.0008867	1.31388	zinc finger protein 367
CDADC1	0.0001377	1.31383	cytidine and dCMP deaminase domain containing 1
SH3GLB1	6e-06	1.31364	SH3-domain GRB2-like endophilin B1
LOC92482	0.0008864	1.31359	UPF0604 protein
[truncated: 3,459 more rows]

## Sheet: miR191_425 downmodulated target
in red are represented the conserved downmodulated targets
miR191 downmodulated targets in miR191 overexpressing MDA-MB-231	miR425 downmodulated targets in miR425 overexpressing MDA-MB-231	miR191 (green) and miR425 (yellow) downmodulated targets in miR191/425 overexpressing MDA-MB-231	downmodulated targets common to miR-191/425, -191 and -425	downmodulated targets common to miR-191/425 and miR-191	downmodulated targets common to miR-191/425 and miR-425
ACADSB	ABCE1	2009-09-02	BCL11A	ANKRD52	ABCE1
ANKRD52	ABI2	ABCE1	CSDA	B4GALT6	ABI2
B4GALT6	ABLIM1	ABI2	LRRC8A	BICD2	ABLIM1
BCL11A	ACADSB	ABLIM1	SIDT2	C14orf126	ACTR3
BICD2	ACTR3	ACTR3	SLC5A3	CCND2	ACTR8
C14orf126	ACTR8	ACTR8	SLC7A1	CTDSP2	ACVR1B
C16orf63	ACVR1B	ACVR1B	WHSC1	EGR1	ACVR2B
CASC5	ACVR2B	ACVR2B		EIF2S2	ADH5
CCND2	ADH5	ADAMTS5		ELAVL1	AFF4
CDK6	AFF4	ADAT2		GATAD2A	AGL
CEP164	AGL	ADCY1		GMFB	AIDA
CSDA	AIDA	ADH5		HRSP12	ALG10B
CTDSP2	ALDH4A1	AFF4		LRRC47	ALS2CR2
EGR1	ALG10B	AGL		MAP4K4	ANK3
EIF2S2	ALS2CR2	AGPAT9		MAPKAP1	ANKRD27
ELAVL1	ANK3	AHI1		MPST	ANKRD46
GATAD2A	ANKRD27	AIDA		PHACTR2	ANTXR1
GMFB	ANKRD46	ALG10B		PNPO	ANXA2
HRSP12	ANTXR1	ALS2CR2		PPP1R14C	AP3M1
LRRC47	ANXA2	AMPH		PPT2	AP3S2
LRRC8A	AP1M1	ANAPC10		SATB1	API5
MAP4K4	AP3M1	ANK3		SLC16A2	ARHGAP18
MAPKAP1	AP3S2	ANKLE2		SOX4	ARHGAP5
MCM5	API5	ANKRD27		SPATA2	ARHGEF6
MPST	ARHGAP18	ANKRD43		TAF5	ARL1
MRPS7	ARHGAP5	ANKRD46		TIMP2	ARL17P1
NDST1	ARHGEF6	ANKRD52		TMEM134	ARMC8
PHACTR2	ARL1	ANTXR1		UNC5B	ARMCX3
PNPO	ARL17P1	ANXA2		USP31	ATP11A
PPP1R14C	ARMC8	AP3M1		WDFY1	ATP2A2
PPT2	ARMCX3	AP3S2			ATP5F1
SATB1	ASB9	API5			ATP5G3
SIDT2	ATM	API5			ATP6V1C1
SLC16A2	ATP11A	AQP3			ATP6V1F
SLC5A3	ATP2A2	ARHGAP18			ATP8A1
SLC7A1	ATP5F1	ARHGAP5			BCAS2
SMARCA4	ATP5G3	ARHGEF6			BCL11A
SMARCD1	ATP6V1C1	ARID4A			BEX4
SOX4	ATP6V1F	ARL1			BRD9
SPATA2	ATP8A1	ARL17P1			BRWD1
TAF5	B3GALNT1	ARMC8			BTRC
TIMP2	BCAS2	ARMCX3			C11orf41
TMEM134	BCL11A	ASCC1			C11orf57
TMOD2	BDH2	ATF7IP2			C12orf32
TRAM2	BEX4	ATP11A			C16orf80
UNC5B	BFAR	ATP2A2			C17orf58
USP31	BRD9	ATP5F1			C18orf19
WDFY1	BRWD1	ATP5G3			C1orf25
WHSC1	BTRC	ATP6V1C1			C20orf43
	C11orf41	ATP6V1F			C21orf45
	C11orf57	ATP7A			C21orf91
	C12orf32	ATP8A1			C2orf37
	C12orf43	ATRNL1			C5orf42
	C16orf80	B4GALT6			C6orf120
	C17orf58	B4GALT6			C6orf162
	C18orf19	BCAS2			C6orf199
	C19orf2	BCAT1			C6orf89
	C1orf128	BCL11A			C7orf41
	C1orf25	BCL11A			CALM1
	C20orf43	BEX4			CAMLG
	C21orf45	BICD2			CANX
	C21orf91	BRD9			CBL
	C2orf30	BRWD1			CBX6
	C2orf37	BTRC			CCND1
	C4orf34	C11orf41			CD47
	C5orf42	C11orf57			CDC27
	C6orf120	C12orf32			CDC40
	C6orf130	C14orf126			CDC5L
	C6orf162	C16orf80			CEP68
	C6orf199	C17orf58			CHMP2B
	C6orf89	C18orf19			CHRAC1
	C7orf41	C1orf25			CLPX
	C8orf33	C1orf96			CMTM3
	C9orf102	C20orf43			CMTM4
	CALM1	C21orf45			CNOT6
	CAMLG	C21orf91			COQ4
	CANX	C22orf9			CPEB1
	CARD8	C2orf37			CPNE3
	CBL	C3orf17			CPSF6
	CBX6	C4orf46			CREBZF
	CCND1	C4orf46			CREM
	CCT2	C5orf42			CRKRS
	CD47	C6orf120			CRLS1
	CDC27	C6orf162			CSDA
	CDC40	C6orf199			CUGBP2
	CDC5L	C6orf89			CUL3
	CEP68	C7orf41			CUL4B
	CHMP2B	CALM1			CYB5B
	CHRAC1	CALM1			CYFIP1
	CLASP2	CAMLG			CYFIP2
	CLPX	CAND1			CYLD
	CMBL	CANX			DCTN4
	CMTM3	CARD10			DDX10
	CMTM4	CBL			DHFR
	CNNM3	CBX6			DHFRL1
	CNOT6	CCND1			DHTKD1
	CNOT6L	CCND2			DHX40
	CNTLN	CD47			DICER1
	COG5	CDC27			DMD
	COQ4	CDC40			DNAL1
	CPD	CDC5L			DPYSL2
	CPEB1	CDCA4			DPYSL3
	CPNE3	CDRT4			DYNC1I2
	CPSF6	CEP68			DYNC1LI2
	CREBZF	CHMP2B			DYNLRB1
	CREM	CHRAC1			EAF1
	CRKRS	CLCN4			ECOP
	CRLS1	CLPX			EFNB2
	CSDA	CMTM3			EGLN3
	CUGBP2	CMTM4			EIF1AX
	CUL3	CNOT6			EIF2C2
	CUL4B	COQ4			EIF3H
	CYB5B	CPEB1			EIF3J
	CYFIP1	CPNE3			EIF4E3
	CYFIP2	CPNE3			ELOVL5
	CYLD	CPSF6			ENAH
	CYP26A1	CPSF6			ENO1
	DCTN4	CR2			ENOSF1
	DDX10	CREBBP			EPM2AIP1
	DDX18	CREBZF			EPPK1
	DEF8	CREM			EXOC5
	DEK	CRKRS			EXT2
	DFFA	CRLS1			F11R
	DHFR	CSDA			FAM32A
	DHFRL1	CSDA			FAM40A
	DHTKD1	CTDSP2			FAM62B
	DHX40	CTTN			FAM82B
	DICER1	CUGBP2			FAR1
	DIS3L	CUL3			FASTKD3
	DMD	CUL4B			FBXO22
	DNAL1	CYB5B			FBXO45
	DPYSL2	CYFIP1			FKBP4
	DPYSL3	CYFIP2			FNBP1
	DYNC1I2	CYLD			FOXJ3
	DYNC1LI2	DCLRE1B			FOXN3
	DYNC2H1	DCTN4			FSCN1
	DYNLRB1	DCTN4			FZD1
	EAF1	DDEF1			FZR1
	EBNA1BP2	DDHD1			GCA
	ECOP	DDX10			GCLM
	EDNRA	DFFB			GDAP1
	EFHD2	DFNB31			GEMIN5
	EFNB2	DHFR			GHITM
	EGLN3	DHFRL1			GINS1
	EIF1AX	DHTKD1			GLCCI1
	EIF2C2	DHX40			GLDC
	EIF3H	DICER1			GLRX
	EIF3J	DMD			GNPNAT1
	EIF4E3	DNAJB14			GNS
	ELOVL5	DNAL1			GOLGA4
	ENAH	DPYSL2			HABP4
	ENO1	DPYSL3			HDGF
	ENOSF1	DTNA			HDLBP
	EPM2AIP1	DYNC1I2			HIC2
	EPPK1	DYNC1LI2			HNRNPA3
	EXOC5	DYNLRB1			HNRNPD
	EXT2	EAF1			HNRNPU
	F11R	ECOP			IHPK2
	FAM114A2	EDA			IL17RD
	FAM32A	EFHC1			ILF2
	FAM40A	EFNB2			IMPAD1
	FAM62B	EGLN3			INA
	FAM82B	EGR1			IPO5
	FAR1	EIF1AX			IQGAP1
	FASTKD3	EIF2C2			JAG1
	FBXO22	EIF2S2			KCTD10
	FBXO45	EIF3B			KCTD12
	FKBP4	EIF3H			KIAA0430
	FNBP1	EIF3J			KLHL12
	FOXJ3	EIF4E3			KLHL3
	FOXN3	ELAC1			KPNA3
	FSCN1	ELAVL1			KPNA6
	FZD1	ELOVL5			LAMP2
	FZR1	ENAH			LARP5
	GALNT1	ENO1			LCOR
	GATAD1	ENOSF1			LDOC1
	GCA	EPM2AIP1			LEPR
	GCLM	EPN2			LIFR
	GDAP1	EPPK1			LIN7C
	GEMIN5	EXOC5			LITAF
	GHITM	EXT2			LONRF2
	GINS1	F11R			LRIG1
	GLCCI1	FAM32A			LRRC8A
	GLDC	FAM40A			LSS
	GLRX	FAM62B			LYRM7
	GLTP	FAM78A			MAL2
	GNL3L	FAM82A2			MAML1
	GNPNAT1	FAM82B			MAN1C1
	GNS	FAR1			MAP1B
	GOLGA4	FARP1			MAP3K5
	GOLT1B	FASTKD3			MAPK6
	GRPEL2	FBXO22			METT10D
	H2AFJ	FBXO45			MIA3
	HABP4	FKBP4			MID1
	HBS1L	FNBP1			MKI67
	HDGF	FOXJ3			MPHOSPH6
	HDLBP	FOXN3			MPP5
	HIC2	FSCN1			MPZL1
	HN1L	FXYD6			MREG
	HNRNPA3	FZD1			MRPS18A
	HNRNPD	FZR1			MRPS6
	HNRNPU	GATAD2A			MTHFD2
	IDH1	GCA			MTHFD2L
	IFITM1	GCLM			MTPN
	IHPK2	GDAP1			MTX3
	IL17RD	GEMIN5			MYO5A
	ILF2	GHITM			NCBP2
	IMP4	GINS1			NDUFA10
	IMPAD1	GLCCI1			NMD3
	INA	GLDC			NMT2
	IPO5	GLRX			NPM1
	IQGAP1	GMFB			NRARP
	IREB2	GNAI1			NRAS
	JAG1	GNAZ			NSUN2
	JRK	GNG4			NUDT4
	KCTD10	GNPNAT1			NXT2
	KCTD12	GNS			OCRL
	KCTD15	GOLGA4			OGFRL1
	KIAA0430	GUCY1B3			PABPN1
	KLHL12	HABP4			PAFAH1B2
	KLHL13	HDGF			PAK1IP1
	KLHL3	HDLBP			PAK2
	KPNA3	HEG1			PCDHB5
	KPNA6	HEY1			PCMT1
	LAMP2	HIC2			PDCD10
	LARP5	HLTF			PDK1
	LCOR	HNRNPA3			PDSS2
	LDHA	HNRNPD			PDZRN3
	LDOC1	HNRNPU			PEX12
	LEPR	HOXB9			PEX5
	LIFR	HRSP12			PGK1
	LIN7C	IDS			PHF15
	LITAF	IHPK2			PHF21A
	LOC26010	IL17RD			PHKA1
	LONRF2	IL17RD			PHKB
	LRIG1	ILF2			PHLDA2
	LRRC8A	IMPAD1			PHYH
	LSS	INA			PIGN
	LYRM1	IPO5			PLEKHB2
	LYRM7	IQGAP1			PNMA2
	LZTFL1	ITPR3			POMT2
	MAGT1	JAG1			POU4F1
	MAL2	JARID1A			PPAT
	MAML1	KCTD10			PPM1F
	MAN1C1	KCTD12			PPM1H
	MAP1B	KIAA0430			PPP1R2
	MAP3K5	KIAA0776			PPP2CB
	MAP3K7IP1	KIAA1274			PRDX6
	MAPK6	KIAA1333			PRKAG2
	MAPRE1	KLHL12			PSMD10
	MATR3	KLHL3			PSMD12
	METT10D	KPNA3			PTCH1
	METTL8	KPNA6			PTEN
	MFSD11	KRAS			PTPRJ
	MIA3	LAMP2			PURB
	MID1	LANCL1			QDPR
	MKI67	LARP5			QRICH1
	MN1	LASS6			QSER1
	MOAP1	LBH			RAB1B
	MPHOSPH6	LCOR			RAB31
	MPP5	LDOC1			RAB33B
	MPZL1	LEPR			RALBP1
	MREG	LEPR			RAPGEF2
	MRPS18A	LIFR			RBM12
	MRPS25	LIFR			RBM33
	MRPS6	LIN7C			RCHY1
	MTHFD2	LITAF			RCOR1
	MTHFD2L	LNX2			REEP5
	MTPN	LONRF2			REPS2
	MTX3	LONRF2			RMI1
	MYO5A	LPP			RNF11
	N6AMT1	LRIG1			RP5-1022P6.2
	NCBP2	LRRC47			RPS21
	NCDN	LRRC8A			S100PBP
	NDUFA10	LRRC8A			SAP130
	NDUFA5	LSS			SCAMP1
	NFS1	LYRM7			SCRN1
	NMD3	MAL2			SEC24C
	NMT2	MAML1			SEC62
	NOL9	MAN1A1			SELT
	NPM1	MAN1C1			SENP6
	NR1D2	MAP1B			SERBP1
	NRARP	MAP3K5			SERP1
	NRAS	MAP4			SFRS11
	NSF	MAP4K4			SH3PXD2A
	NSUN2	MAP9			SHCBP1
	NUDT4	MAPK6			SIAH2
	NUP210	MAPKAP1			SIDT2
	NXT2	METT10D			SLC16A1
	OCRL	MIA3			SLC22A5
	OGFRL1	MICAL3			SLC25A20
	PABPN1	MICAL3			SLC2A12
	PAFAH1B2	MID1			SLC35F2
	PAK1IP1	MKI67			SLC38A2
	PAK2	MPHOSPH6			SLC39A10
	PCDHB5	MPP5			SLC5A3
	PCGF5	MPST			SLC7A1
	PCMT1	MPZL1			SLC7A2
	PDCD10	MREG			SMAD2
	PDK1	MRPS18A			SMC1A
	PDLIM3	MRPS6			SMCHD1
	PDSS2	MTHFD2			SNAP91
	PDZRN3	MTHFD2L			SNX10
	PELI3	MTMR12			SOX9
	PEX12	MTMR12			SPIRE1
	PEX5	MTPN			SR140
	PGK1	MTX3			SSX2IP
	PGM2	MYO5A			STARD7
	PHF15	NANOS1			STC2
	PHF21A	NCBP2			STK25
	PHKA1	NDUFA10			STK38L
	PHKB	NMD3			STX17
	PHLDA2	NMT2			STXBP4
	PHYH	NPM1			SULF2
	PIGN	NPTX2			SYNGR1
	PLEKHB2	NRARP			SYT9
	PNMA2	NRAS			TAF4B
	POMT2	NSUN2			TAF9B
	POU4F1	NUDT4			TBL1X
	PPAT	NXT2			TERF1
	PPM1F	OCRL			TFRC
	PPM1H	OGFRL1			TIMP3
	PPP1R2	OSBPL8			TJP2
	PPP2CB	OXSR1			TM9SF3
	PRDX6	PABPN1			TMEM109
	PRKAA2	PAFAH1B1			TMEM127
	PRKAG2	PAFAH1B1			TMEM18
	PSMD10	PAFAH1B2			TMEM19
	PSMD12	PAK1IP1			TMEM42
	PTCH1	PAK2			TMEM56
	PTEN	PAPSS1			TMEM65
	PTPRJ	PCDHB5			TNC
	PURB	PCMT1			TOX4
	QDPR	PDCD10			TPP1
	QRICH1	PDE4A			TRAPPC2
	QSER1	PDIK1L			TRDMT1
	RAB1B	PDK1			TRIM9
	RAB31	PDSS2			TRNT1
	RAB33B	PDZRN3			TSC22D3
	RABAC1	PEX12			TSEN15
	RALBP1	PEX5			TSN
	RAPGEF2	PGK1			TSPAN7
	RBM12	PHACTR2			TTL
	RBM33	PHC2			TXNDC4
	RCHY1	PHF15			UBE2G1
	RCL1	PHF21A			UBE2G2
	RCOR1	PHKA1			UBL3
	REEP5	PHKB			UBQLN1
	REPS2	PHLDA2			UBR3
	RFXAP	PHYH			UBR5
	RGS16	PIBF1			USP22
	RMI1	PIGN			USP28
	RNF11	PLEKHB2			UXS1
	RNF26	PLOD2			VAMP7
	RP5-1022P6.2	PNMA2			VAT1
	RPS21	PNPO			VPS26B
	RSL1D1	POLS			VPS36
	S100PBP	POMT2			VPS41
	SAP130	POU4F1			WDR3
	SATB2	POU4F1			WHSC1
	SCAMP1	PPAPDC2			WRNIP1
	SCARB2	PPAT			WWC2
	SCRN1	PPM1E			XK
	SEC24C	PPM1F			YARS
	SEC62	PPM1H			YOD1
	SELT	PPP1R14C			YRDC
	SENP6	PPP1R2			ZAK
	SEPSECS	PPP2CB			ZMAT2
	SERBP1	PPT2			ZNF12
	SERP1	PRDX6			ZNF148
	SFRS11	PRKAG2			ZNF264
	SH3PXD2A	PSMD10			ZNF346
	SHCBP1	PSMD12			ZNF529
	SIAH2	PSMF1			ZNF706
	SIDT2	PTCH1
	SLC16A1	PTEN
	SLC16A14	PTGER3
	SLC22A5	PTP4A2
	SLC25A20	PTPRJ
	SLC25A36	PURB
	SLC2A12	PURB
	SLC31A1	PURG
	SLC35F2	PUS7L
	SLC38A2	QDPR
	SLC39A10	QRICH1
	SLC39A11	QSER1
	SLC5A3	QSER1
	SLC7A1	RAB1B
	SLC7A2	RAB31
	SMAD2	RAB33B
	SMARCA2	RALBP1
	SMC1A	RAPGEF2
	SMCHD1	RBM12
	SMURF1	RBM33
	SNAP91	RCHY1
	SNRK	RCOR1
	SNX10	RDH10
	SOX9	REEP1
	SPIRE1	REEP5
	SPRYD4	REPS2
	SR140	RMI1
	SSX2IP	RMND5A
	STAG3L4	RNF11
	STARD7	RNF216
	STC2	RP5-1000E10.4
	STK25	RP5-1022P6.2
	STK38L	RPS21
	STMN1	RPS6KA3
	STX17	RRP1B
	STXBP4	S100PBP
	SULF2	SAP130
	SYN2	SATB1
	SYNGR1	SCAMP1
	SYT9	SCRN1
	TAF4B	SDCCAG3
	TAF9B	SDHA
	TBL1X	SEC24C
	TERF1	SEC62
	TFRC	SELT
	THRB	SENP6
	TIMM22	SERBP1
	TIMP3	SERP1
	TIPRL	SFRS11
	TJP2	SH3PXD2A
	TM9SF3	SH3PXD2A
	TMEM109	SHCBP1
	TMEM127	SIAH2
	TMEM18	SIDT2
	TMEM19	SIDT2
	TMEM42	SLC16A1
	TMEM56	SLC16A2
	TMEM65	SLC16A2
	TNC	SLC16A9
	TOX4	SLC22A5
	TPP1	SLC25A20
	TRAPPC2	SLC2A12
	TRDMT1	SLC35F2
	TRIM9	SLC38A2
	TRNT1	SLC39A10
	TSC22D3	SLC5A3
	TSEN15	SLC5A3
	TSN	SLC7A1
	TSPAN7	SLC7A1
	TTL	SLC7A2
	TXNDC4	SLMAP
	UBA6	SMAD2
	UBE2G1	SMAD5
	UBE2G2	SMC1A
	UBE2N	SMC1A
	UBE3C	SMCHD1
	UBL3	SMCR7L
	UBQLN1	SMCR7L
	UBR3	SMG1
	UBR5	SNAP91
	USP22	SNX10
	USP28	SOS1
	UXS1	SOX4
	VAMP7	SOX9
	VAT1	SPAST
	VPS26B	SPATA2
	VPS36	SPIN1
	VPS41	SPIRE1
	WDR3	SR140
	WDR92	SRrp35
	WHSC1	SSH2
	WNK1	SSR1
	WRNIP1	SSX2IP
	WWC2	STARD7
	XIAP	STARD7
	XK	STC2
	YARS	STK25
	YOD1	STK35
	YRDC	STK35
	ZAK	STK38L
	ZHX3	STX17
	ZMAT2	STXBP4
	ZNF12	SULF2
	ZNF148	SYNGR1
	ZNF264	SYT9
	ZNF346	TAF4B
	ZNF423	TAF5
	ZNF451	TAF9B
	ZNF498	TAOK1
	ZNF514	TATDN3
	ZNF529	TBL1X
	ZNF566	TERF1
	ZNF652	TFRC
	ZNF655	TIMP2
	ZNF70	TIMP2
	ZNF706	TIMP3
		TJP2
		TM9SF3
		TMED10
		TMEM109
		TMEM127
		TMEM134
		TMEM167A
		TMEM18
		TMEM19
		TMEM42
		TMEM56
		TMEM65
		TNC
		TOM1L1
		TOX4
		TPP1
		TRAPPC2
		TRDMT1
		TRDMT1
		TRIM9
		TRNT1
		TSC22D3
		TSEN15
		TSN
		TSPAN13
		TSPAN7
		TTL
		TXNDC4
		UBAP2
		UBE2G1
		UBE2G2
		UBE3B
		UBL3
		UBL3
		UBQLN1
		UBQLN2
		UBR3
		UBR5
		UHRF1BP1
		UNC5B
		USP22
		USP28
		USP31
		USP31
		USP45
		UXS1
		VAMP7
		VANGL1
		VANGL1
		VASH1
		VAT1
		VEZF1
		VEZF1
		VPS26B
		VPS36
		VPS41
		WDFY1
		WDR3
		WHSC1
		WHSC1
		WRNIP1
		WWC2
		XK
		YARS
		YOD1
		YRDC
		ZADH2
		ZAK
		ZBED4
		ZCCHC14
		ZCCHC7
		ZMAT2
		ZNF12
		ZNF148
		ZNF148
		ZNF264
		ZNF286A
		ZNF295
		ZNF346
		ZNF529
		ZNF578
		ZNF706
